# Supplementary material for: Dichlorido[3-dimethyl­amino-N-(2-pyridylmethyl­ene)propyl­amine-κ3 N,N′,N′′]cadmium(II)
Source: Acta Crystallogr Sect E Struct Rep Online. 2008 Nov 8;64(Pt 12):m1518. doi: 10.1107/S1600536808035915 (PMC2960001; doi:10.1107/S1600536808035915)
Supplement: Supplementary file 1 [file e-64-m1518-sup1.cif]

##############################################################################
###                                                                        ###
###        Electronic paper (Acta Crystallographica Section E)             ###
###                                                                        ###
##############################################################################
#                                                                            #
# This CIF contains the data in a paper accepted for publication in Acta     #
# Crystallographica Section E. It conforms to the requirements of Notes      #
# for Authors for Section E, and has been peer reviewed under the auspices   #
# of the IUCr Commission on Journals.                                        #
#                                                                            #
# Full details of the Crystallographic Information File format               #
# are given in the paper "The Crystallographic Information File (CIF):       #
# a New Standard Archive File for Crystallography" by S. R. Hall, F. H.      #
# Allen and I. D. Brown [Acta Cryst. (1991), A47, 655-685].                  #
#                                                                            #
# The current version of the core CIF dictionary is obtainable from          #
# ftp://ftp.iucr.org/pub/cif_core.dic. The current version number is 2.4.    #
#                                                                            #
# Software is freely available for graphical display of the structure(s) in  #
# this CIF.  For information consult the CIF home page http://www.iucr.org/  #
# cif/home.html                                                              #
#                                                                            #
# This file may be used for bona fide research purposes within the           #
# scientific community so long as proper attribution is given to the journal # 
# article from which it was obtained.                                        #
#                                                                            #
##############################################################################
                                             
data_I
_audit_creation_method     SHELXL-97
_journal_date_recd_electronic     2008-10-13
_journal_date_accepted     2008-11-01
_journal_name_full     'Acta Crystallographica, Section E'
_journal_year     2008
_journal_volume     64
_journal_issue     12
_journal_page_first     m1518
_journal_page_last     m1518
_journal_paper_category     QM
_journal_coeditor_code     AT2652
_publ_contact_author
;
     Hong LIN
     Jinhua Prodessional-Technical College,
     Jinhua, Zhejiang 321007,
     People's Republic of China
;
_publ_contact_author_email     jh_ll@126.com
_publ_contact_author_fax     '86 579 82264096'
_publ_contact_author_phone     '86 579 82264096'
_publ_section_title
;\
Dichlorido[3-dimethylamino-<i>N</i>-(2-pyridylmethylene)propylamine-\
\k^3^<i>N</i>,<i>N</i>',<i>N</i>'']cadmium(II)
;
loop_
    _publ_author_name
    _publ_author_address
    'Hong Lin'
;
     Jinhua Professional Technical College,
     Jinhua, Zhejiang 321007,
     People's Republic of China
;
    'Xiao-Hong Geng'
;
     Zhejiang Key Laboratory for Reactive Chemistry on Solid Surfaces,
     Institute of Physical Chemistry,
     Zhejiang Normal University,
     Jinhua, Zhejiang 321004,
     People's Republic of China
;
    'Yun-Long Feng'
;
     Zhejiang Key Laboratory for Reactive Chemistry on Solid Surfaces,
     Institute of Physical Chemistry,
     Zhejiang Normal University,
     Jinhua, Zhejiang 321004,
     People's Republic of China
;
_chemical_name_systematic
;
Dichlorido[3-dimethylamino-<i>N</i>-(2-pyridylmethylene)propylamine-
\k^3^<i>N</i>,<i>N</i>',<i>N</i>'']cadmium(II)
;
_chemical_name_common     ?
_chemical_formula_moiety     'C11 H17 Cd Cl2 N3'
_chemical_formula_sum     'C11 H17 Cd Cl2 N3'
_chemical_formula_iupac     '[Cd (C11 H17 N3 ) Cl2]'
_chemical_formula_weight     374.59
_chemical_melting_point     ?
_symmetry_cell_setting     triclinic
_symmetry_space_group_name_H-M     'P -1'
_symmetry_space_group_name_Hall     '-P 1'
loop_
    _symmetry_equiv_pos_as_xyz
    'x, y, z'
    '-x, -y, -z'
_cell_length_a     7.6407(15)
_cell_length_b     9.0312(18)
_cell_length_c     11.860(2)
_cell_angle_alpha     97.81(3)
_cell_angle_beta     103.95(3)
_cell_angle_gamma     111.11(3)
_cell_volume     718.2(3)
_cell_formula_units_Z     2
_cell_measurement_reflns_used     3284
_cell_measurement_theta_min     1.83
_cell_measurement_theta_max     27.5
_cell_measurement_temperature     293(2)
_exptl_crystal_description     block
_exptl_crystal_colour     colourless
_exptl_crystal_size_max     0.27
_exptl_crystal_size_mid     0.20
_exptl_crystal_size_min     0.16
_exptl_crystal_density_diffrn     1.732
_exptl_crystal_density_meas     ?
_exptl_crystal_density_method     'not measured'
_exptl_crystal_F_000     372
_exptl_absorpt_coefficient_mu     1.875
_exptl_absorpt_correction_type     multi-scan
_exptl_absorpt_process_details     '(SADABS; Sheldrick, 1996)'
_exptl_absorpt_correction_T_min     0.6315
_exptl_absorpt_correction_T_max     0.7535
_exptl_special_details
;
;
_diffrn_ambient_temperature     293(2)
_diffrn_radiation_type     MoK\a
_diffrn_radiation_wavelength     0.71073
_diffrn_radiation_source     'fine-focus sealed tube'
_diffrn_radiation_monochromator     graphite
_diffrn_measurement_device_type
                                   'Bruker APEX-II area-detector diffractometer'
_diffrn_measurement_method     '\w scans'
_diffrn_detector_area_resol_mean     ?
_diffrn_reflns_number     12281
_diffrn_reflns_av_R_equivalents     0.0196
_diffrn_reflns_av_sigmaI/netI     0.0142
_diffrn_reflns_theta_min     1.83
_diffrn_reflns_theta_max     27.46
_diffrn_reflns_theta_full     27.46
_diffrn_measured_fraction_theta_max     0.990
_diffrn_measured_fraction_theta_full     0.990
_diffrn_reflns_limit_h_min     -9
_diffrn_reflns_limit_h_max     9
_diffrn_reflns_limit_k_min     -11
_diffrn_reflns_limit_k_max     11
_diffrn_reflns_limit_l_min     -15
_diffrn_reflns_limit_l_max     15
_diffrn_standards_number     0
_diffrn_standards_interval_count     0
_diffrn_standards_interval_time     0
_diffrn_standards_decay_%     0
_refine_special_details
;
Refinement of <i>F</i>^2^ against ALL reflections. The weighted <i>R</i>-factor
<i>wR</i> and goodness of fit <i>S</i> are based on <i>F</i>^2^, conventional
<i>R</i>-factors <i>R</i> are based on <i>F</i>, with <i>F</i> set to zero for
negative <i>F</i>^2^. The threshold expression of <i>F</i>^2^ >
\s(<i>F</i>^2^) is used only for calculating <i>R</i>-factors(gt) <i>etc</i>.
and is not relevant to the choice of reflections for refinement.
<i>R</i>-factors based on <i>F</i>^2^ are statistically about twice as large
as those based on <i>F</i>, and <i>R</i>- factors based on ALL data will be
even larger.
;
_reflns_number_total     3251
_reflns_number_gt     3149
_reflns_threshold_expression     >2sigma(I)
_refine_ls_structure_factor_coef     Fsqd
_refine_ls_matrix_type     full
_refine_ls_R_factor_all     0.0190
_refine_ls_R_factor_gt     0.0182
_refine_ls_wR_factor_gt     0.0491
_refine_ls_wR_factor_ref     0.0497
_refine_ls_goodness_of_fit_ref     1.143
_refine_ls_restrained_S_all     1.143
_refine_ls_number_reflns     3251
_refine_ls_number_parameters     154
_refine_ls_number_restraints     0
_refine_ls_hydrogen_treatment     constr
_refine_ls_weighting_scheme     calc
_refine_ls_weighting_details
         'calc w=1/[\s^2^(Fo^2^)+(0.0281P)^2^+0.1317P] where P=(Fo^2^+2Fc^2^)/3'
_atom_sites_solution_hydrogens     geom
_atom_sites_solution_primary     direct
_atom_sites_solution_secondary     difmap
_refine_ls_shift/su_max     0.001
_refine_ls_shift/su_mean     0.000
_refine_diff_density_max     0.326
_refine_diff_density_min     -0.720
_refine_ls_extinction_method     none
_refine_ls_extinction_coef     ?
loop_
    _atom_type_symbol
    _atom_type_description
    _atom_type_scat_dispersion_real
    _atom_type_scat_dispersion_imag
    _atom_type_scat_source
    'C' 'C' 0.0033 0.0016
                         'International Tables Vol C Tables 4.2.6.8 and 6.1.1.4'
    'H' 'H' 0.0000 0.0000
                         'International Tables Vol C Tables 4.2.6.8 and 6.1.1.4'
    'Cd' 'Cd' -0.8075 1.2024
                         'International Tables Vol C Tables 4.2.6.8 and 6.1.1.4'
    'Cl' 'Cl' 0.1484 0.1585
                         'International Tables Vol C Tables 4.2.6.8 and 6.1.1.4'
    'N' 'N' 0.0061 0.0033
                         'International Tables Vol C Tables 4.2.6.8 and 6.1.1.4'
_computing_data_collection     'SMART (Bruker, 2004)'
_computing_cell_refinement     'SAINT (Bruker, 2004)'
_computing_data_reduction     'SAINT (Bruker, 2004)'
_computing_structure_solution     'SHELXS97 (Sheldrick, 2008)'
_computing_structure_refinement     'SHELXL97 (Sheldrick, 2008)'
_computing_molecular_graphics     'SHELXTL (Sheldrick, 2008)'
_computing_publication_material     'SHELXTL (Sheldrick, 2008)'
loop_
    _atom_site_type_symbol
    _atom_site_label
    _atom_site_fract_x
    _atom_site_fract_y
    _atom_site_fract_z
    _atom_site_U_iso_or_equiv
    _atom_site_adp_type
    _atom_site_calc_flag
    _atom_site_refinement_flags
    _atom_site_occupancy
    _atom_site_disorder_assembly
    _atom_site_disorder_group
    Cd Cd1 0.203590(15) 0.391482(13) 0.743794(9) 0.03482(5) Uani d . 1 . .
    Cl Cl2 -0.08758(6) 0.21422(6) 0.57078(4) 0.04931(11) Uani d . 1 . .
    Cl Cl1 0.15476(8) 0.61916(7) 0.85160(5) 0.05592(12) Uani d . 1 . .
    N N2 0.4378(2) 0.28768(18) 0.72437(13) 0.0403(3) Uani d . 1 . .
    N N3 0.1569(2) 0.2335(2) 0.88963(13) 0.0475(4) Uani d . 1 . .
    N N1 0.4442(2) 0.57453(17) 0.67777(13) 0.0367(3) Uani d . 1 . .
    C C1 0.5909(2) 0.5312(2) 0.66530(14) 0.0374(3) Uani d . 1 . .
    C C2 0.7401(3) 0.6249(3) 0.62553(16) 0.0472(4) Uani d . 1 . .
    H H2A 0.8408 0.5929 0.6189 0.057 Uiso calc R 1 . .
    C C3 0.7372(3) 0.7664(2) 0.59584(17) 0.0511(5) Uani d . 1 . .
    H H3A 0.8355 0.8310 0.5684 0.061 Uiso calc R 1 . .
    C C4 0.5876(3) 0.8108(2) 0.60728(17) 0.0508(4) Uani d . 1 . .
    H H4A 0.5829 0.9057 0.5873 0.061 Uiso calc R 1 . .
    C C5 0.4430(3) 0.7125(2) 0.64904(17) 0.0450(4) Uani d . 1 . .
    H H5A 0.3422 0.7435 0.6573 0.054 Uiso calc R 1 . .
    C C6 0.5781(3) 0.3739(2) 0.69156(15) 0.0422(4) Uani d . 1 . .
    H H6A 0.6750 0.3374 0.6838 0.051 Uiso calc R 1 . .
    C C7 0.4187(3) 0.1243(2) 0.7381(2) 0.0545(5) Uani d . 1 . .
    H H7A 0.5390 0.1123 0.7357 0.065 Uiso calc R 1 . .
    H H7B 0.3109 0.0426 0.6712 0.065 Uiso calc R 1 . .
    C C8 0.3807(4) 0.0927(3) 0.8542(2) 0.0617(6) Uani d . 1 . .
    H H8A 0.3940 -0.0078 0.8648 0.074 Uiso calc R 1 . .
    H H8B 0.4817 0.1811 0.9202 0.074 Uiso calc R 1 . .
    C C9 0.1804(4) 0.0784(3) 0.8609(2) 0.0611(5) Uani d . 1 . .
    H H9A 0.0825 0.0125 0.7845 0.073 Uiso calc R 1 . .
    H H9B 0.1505 0.0192 0.9211 0.073 Uiso calc R 1 . .
    C C10 -0.0528(3) 0.1931(3) 0.8813(2) 0.0671(6) Uani d . 1 . .
    H H10A -0.0874 0.1289 0.9371 0.101 Uiso calc R 1 . .
    H H10B -0.1360 0.1317 0.8014 0.101 Uiso calc R 1 . .
    H H10C -0.0707 0.2924 0.9000 0.101 Uiso calc R 1 . .
    C C11 0.2795(4) 0.3281(3) 1.01250(18) 0.0676(6) Uani d . 1 . .
    H H11A 0.2552 0.2592 1.0669 0.101 Uiso calc R 1 . .
    H H11B 0.2471 0.4192 1.0334 0.101 Uiso calc R 1 . .
    H H11C 0.4165 0.3676 1.0174 0.101 Uiso calc R 1 . .
loop_
    _atom_site_aniso_label
    _atom_site_aniso_U_11
    _atom_site_aniso_U_22
    _atom_site_aniso_U_33
    _atom_site_aniso_U_12
    _atom_site_aniso_U_13
    _atom_site_aniso_U_23
    Cd1 0.03228(8) 0.03880(8) 0.03500(8) 0.01555(5) 0.01208(5) 0.00852(5)
    Cl2 0.0374(2) 0.0603(3) 0.0398(2) 0.01477(19) 0.00686(17) 0.00374(19)
    Cl1 0.0643(3) 0.0572(3) 0.0562(3) 0.0338(2) 0.0266(2) 0.0059(2)
    N2 0.0416(7) 0.0423(7) 0.0395(7) 0.0232(6) 0.0094(6) 0.0068(6)
    N3 0.0484(8) 0.0496(8) 0.0342(7) 0.0104(7) 0.0097(6) 0.0114(6)
    N1 0.0354(7) 0.0394(7) 0.0366(7) 0.0163(6) 0.0137(5) 0.0070(6)
    C1 0.0317(7) 0.0468(9) 0.0297(7) 0.0156(7) 0.0076(6) 0.0024(6)
    C2 0.0326(8) 0.0654(12) 0.0386(9) 0.0165(8) 0.0120(7) 0.0057(8)
    C3 0.0444(9) 0.0539(11) 0.0396(9) 0.0032(8) 0.0164(8) 0.0050(8)
    C4 0.0613(11) 0.0404(9) 0.0455(10) 0.0133(8) 0.0205(9) 0.0087(7)
    C5 0.0500(10) 0.0421(9) 0.0476(9) 0.0212(8) 0.0205(8) 0.0101(7)
    C6 0.0379(8) 0.0535(10) 0.0401(8) 0.0269(8) 0.0111(7) 0.0062(7)
    C7 0.0593(12) 0.0429(10) 0.0631(12) 0.0289(9) 0.0131(10) 0.0075(9)
    C8 0.0744(14) 0.0457(10) 0.0634(13) 0.0297(10) 0.0078(11) 0.0193(9)
    C9 0.0699(14) 0.0435(10) 0.0601(12) 0.0121(10) 0.0175(11) 0.0188(9)
    C10 0.0568(12) 0.0839(16) 0.0576(12) 0.0151(11) 0.0277(10) 0.0289(12)
    C11 0.0787(16) 0.0705(14) 0.0348(10) 0.0200(12) 0.0046(10) 0.0076(9)
_geom_special_details
;
All e.s.d.'s (except the e.s.d. in the dihedral angle between two l.s. planes)
are estimated using the full covariance matrix. The cell e.s.d.'s are taken
into account individually in the estimation of e.s.d.'s in distances, angles
and torsion angles; correlations between e.s.d.'s in cell parameters are only
used when they are defined by crystal symmetry. An approximate (isotropic)
treatment of cell e.s.d.'s is used for estimating e.s.d.'s involving l.s.
planes.
;
loop_
    _geom_bond_atom_site_label_1
    _geom_bond_atom_site_label_2
    _geom_bond_site_symmetry_2
    _geom_bond_distance
    _geom_bond_publ_flag
    Cd1 N2 . 2.3418(15) ?
    Cd1 N1 . 2.3627(16) ?
    Cd1 N3 . 2.3992(16) ?
    Cd1 Cl2 . 2.4624(15) ?
    Cd1 Cl1 . 2.4637(8) ?
    N2 C6 . 1.260(2) ?
    N2 C7 . 1.465(2) ?
    N3 C11 . 1.469(3) ?
    N3 C9 . 1.480(3) ?
    N3 C10 . 1.484(3) ?
    N1 C5 . 1.338(2) ?
    N1 C1 . 1.346(2) ?
    C1 C2 . 1.382(2) ?
    C1 C6 . 1.470(3) ?
    C2 C3 . 1.378(3) ?
    C2 H2A . 0.9300 ?
    C3 C4 . 1.370(3) ?
    C3 H3A . 0.9300 ?
    C4 C5 . 1.390(3) ?
    C4 H4A . 0.9300 ?
    C5 H5A . 0.9300 ?
    C6 H6A . 0.9300 ?
    C7 C8 . 1.517(3) ?
    C7 H7A . 0.9700 ?
    C7 H7B . 0.9700 ?
    C8 C9 . 1.512(3) ?
    C8 H8A . 0.9700 ?
    C8 H8B . 0.9700 ?
    C9 H9A . 0.9700 ?
    C9 H9B . 0.9700 ?
    C10 H10A . 0.9600 ?
    C10 H10B . 0.9600 ?
    C10 H10C . 0.9600 ?
    C11 H11A . 0.9600 ?
    C11 H11B . 0.9600 ?
    C11 H11C . 0.9600 ?
loop_
    _geom_angle_atom_site_label_1
    _geom_angle_atom_site_label_2
    _geom_angle_atom_site_label_3
    _geom_angle_site_symmetry_1
    _geom_angle_site_symmetry_3
    _geom_angle
    _geom_angle_publ_flag
    N2 Cd1 N1 . . 70.27(5) ?
    N2 Cd1 N3 . . 84.79(6) ?
    N1 Cd1 N3 . . 144.00(6) ?
    N2 Cd1 Cl2 . . 102.80(4) ?
    N1 Cd1 Cl2 . . 109.74(5) ?
    N3 Cd1 Cl2 . . 100.64(5) ?
    N2 Cd1 Cl1 . . 144.32(5) ?
    N1 Cd1 Cl1 . . 91.30(4) ?
    N3 Cd1 Cl1 . . 94.73(5) ?
    Cl2 Cd1 Cl1 . . 112.28(3) ?
    C6 N2 C7 . . 119.48(16) ?
    C6 N2 Cd1 . . 117.01(12) ?
    C7 N2 Cd1 . . 123.28(12) ?
    C11 N3 C9 . . 110.90(18) ?
    C11 N3 C10 . . 107.96(18) ?
    C9 N3 C10 . . 108.30(18) ?
    C11 N3 Cd1 . . 112.97(13) ?
    C9 N3 Cd1 . . 113.53(12) ?
    C10 N3 Cd1 . . 102.61(13) ?
    C5 N1 C1 . . 118.26(15) ?
    C5 N1 Cd1 . . 125.78(12) ?
    C1 N1 Cd1 . . 115.93(11) ?
    N1 C1 C2 . . 122.39(17) ?
    N1 C1 C6 . . 115.78(15) ?
    C2 C1 C6 . . 121.77(16) ?
    C3 C2 C1 . . 118.88(18) ?
    C3 C2 H2A . . 120.6 ?
    C1 C2 H2A . . 120.6 ?
    C4 C3 C2 . . 119.15(17) ?
    C4 C3 H3A . . 120.4 ?
    C2 C3 H3A . . 120.4 ?
    C3 C4 C5 . . 119.26(19) ?
    C3 C4 H4A . . 120.4 ?
    C5 C4 H4A . . 120.4 ?
    N1 C5 C4 . . 122.05(18) ?
    N1 C5 H5A . . 119.0 ?
    C4 C5 H5A . . 119.0 ?
    N2 C6 C1 . . 120.98(15) ?
    N2 C6 H6A . . 119.5 ?
    C1 C6 H6A . . 119.5 ?
    N2 C7 C8 . . 112.77(17) ?
    N2 C7 H7A . . 109.0 ?
    C8 C7 H7A . . 109.0 ?
    N2 C7 H7B . . 109.0 ?
    C8 C7 H7B . . 109.0 ?
    H7A C7 H7B . . 107.8 ?
    C9 C8 C7 . . 114.81(19) ?
    C9 C8 H8A . . 108.6 ?
    C7 C8 H8A . . 108.6 ?
    C9 C8 H8B . . 108.6 ?
    C7 C8 H8B . . 108.6 ?
    H8A C8 H8B . . 107.5 ?
    N3 C9 C8 . . 116.67(17) ?
    N3 C9 H9A . . 108.1 ?
    C8 C9 H9A . . 108.1 ?
    N3 C9 H9B . . 108.1 ?
    C8 C9 H9B . . 108.1 ?
    H9A C9 H9B . . 107.3 ?
    N3 C10 H10A . . 109.5 ?
    N3 C10 H10B . . 109.5 ?
    H10A C10 H10B . . 109.5 ?
    N3 C10 H10C . . 109.5 ?
    H10A C10 H10C . . 109.5 ?
    H10B C10 H10C . . 109.5 ?
    N3 C11 H11A . . 109.5 ?
    N3 C11 H11B . . 109.5 ?
    H11A C11 H11B . . 109.5 ?
    N3 C11 H11C . . 109.5 ?
    H11A C11 H11C . . 109.5 ?
    H11B C11 H11C . . 109.5 ?
loop_
    _geom_torsion_atom_site_label_1
    _geom_torsion_atom_site_label_2
    _geom_torsion_atom_site_label_3
    _geom_torsion_atom_site_label_4
    _geom_torsion_site_symmetry_1
    _geom_torsion_site_symmetry_2
    _geom_torsion_site_symmetry_3
    _geom_torsion_site_symmetry_4
    _geom_torsion
    _geom_torsion_publ_flag
    N1 Cd1 N2 C6 . . . . 1.15(12) ?
    N3 Cd1 N2 C6 . . . . -152.45(14) ?
    Cl2 Cd1 N2 C6 . . . . 107.80(13) ?
    Cl1 Cd1 N2 C6 . . . . -61.59(16) ?
    N1 Cd1 N2 C7 . . . . -173.34(15) ?
    N3 Cd1 N2 C7 . . . . 33.06(14) ?
    Cl2 Cd1 N2 C7 . . . . -66.69(14) ?
    Cl1 Cd1 N2 C7 . . . . 123.92(13) ?
    N2 Cd1 N3 C11 . . . . 93.26(16) ?
    N1 Cd1 N3 C11 . . . . 47.9(2) ?
    Cl2 Cd1 N3 C11 . . . . -164.66(15) ?
    Cl1 Cd1 N3 C11 . . . . -50.92(16) ?
    N2 Cd1 N3 C9 . . . . -34.13(14) ?
    N1 Cd1 N3 C9 . . . . -79.53(16) ?
    Cl2 Cd1 N3 C9 . . . . 67.95(14) ?
    Cl1 Cd1 N3 C9 . . . . -178.31(13) ?
    N2 Cd1 N3 C10 . . . . -150.77(14) ?
    N1 Cd1 N3 C10 . . . . 163.83(13) ?
    Cl2 Cd1 N3 C10 . . . . -48.69(14) ?
    Cl1 Cd1 N3 C10 . . . . 65.05(14) ?
    N2 Cd1 N1 C5 . . . . 176.55(16) ?
    N3 Cd1 N1 C5 . . . . -134.56(15) ?
    Cl2 Cd1 N1 C5 . . . . 79.59(15) ?
    Cl1 Cd1 N1 C5 . . . . -34.69(14) ?
    N2 Cd1 N1 C1 . . . . -1.40(11) ?
    N3 Cd1 N1 C1 . . . . 47.48(16) ?
    Cl2 Cd1 N1 C1 . . . . -98.36(11) ?
    Cl1 Cd1 N1 C1 . . . . 147.36(11) ?
    C5 N1 C1 C2 . . . . 0.8(2) ?
    Cd1 N1 C1 C2 . . . . 178.90(13) ?
    C5 N1 C1 C6 . . . . -176.60(15) ?
    Cd1 N1 C1 C6 . . . . 1.52(18) ?
    N1 C1 C2 C3 . . . . -1.0(3) ?
    C6 C1 C2 C3 . . . . 176.24(16) ?
    C1 C2 C3 C4 . . . . 0.4(3) ?
    C2 C3 C4 C5 . . . . 0.3(3) ?
    C1 N1 C5 C4 . . . . 0.0(3) ?
    Cd1 N1 C5 C4 . . . . -177.95(14) ?
    C3 C4 C5 N1 . . . . -0.5(3) ?
    C7 N2 C6 C1 . . . . 173.88(16) ?
    Cd1 N2 C6 C1 . . . . -0.8(2) ?
    N1 C1 C6 N2 . . . . -0.5(2) ?
    C2 C1 C6 N2 . . . . -177.89(17) ?
    C6 N2 C7 C8 . . . . 133.5(2) ?
    Cd1 N2 C7 C8 . . . . -52.1(2) ?
    N2 C7 C8 C9 . . . . 68.8(2) ?
    C11 N3 C9 C8 . . . . -66.7(2) ?
    C10 N3 C9 C8 . . . . 175.00(18) ?
    Cd1 N3 C9 C8 . . . . 61.7(2) ?
    C7 C8 C9 N3 . . . . -79.3(2) ?
