# Supplementary material for: Dichlorido[3-dimethyl­amino-N-(2-pyridylmethyl­ene)propyl­amine-κ3 N,N′,N′′]cadmium(II)
Source: Acta Crystallogr Sect E Struct Rep Online. 2008 Nov 8;64(Pt 12):m1518. doi: 10.1107/S1600536808035915 (PMC2960001; doi:10.1107/S1600536808035915)
Supplement: Supplementary file 2 [file e-64-m1518-Isup2.hkl]

# 
# h,k,l, Fc-squared, Fo-squared, sigma(Fo-squared) and status flag 
# 
data_I
_shelx_title ' h in P1                          P-1' 
_shelx_refln_list_code          4 
_shelx_F_calc_maximum      147.89 
_exptl_crystal_F_000       371.95 
_reflns_d_resolution_high  0.7707 
 
loop_ 
 _symmetry_equiv_pos_as_xyz 
 'x, y, z' 
 '-x, -y, -z' 
 
_cell_length_a     7.6407 
_cell_length_b     9.0312 
_cell_length_c    11.8600 
_cell_angle_alpha  97.810 
_cell_angle_beta  103.950 
_cell_angle_gamma 111.110 
 
_shelx_F_squared_multiplier     1.000 
 
loop_ 
 _refln_index_h 
 _refln_index_k 
 _refln_index_l 
 _refln_F_squared_calc 
 _refln_F_squared_meas 
 _refln_F_squared_sigma 
 _refln_observed_status 
   1   0   0       65.85       92.52      1.79 o 
   2   0   0     2664.59     2533.51     27.68 o 
   3   0   0     6367.61     5941.64     53.22 o 
   4   0   0        3.36        3.14      0.35 o 
   5   0   0     1790.78     1776.95     18.80 o 
   6   0   0      109.22      117.14      2.22 o 
   7   0   0      169.82      174.41      3.62 o 
   8   0   0      284.37      285.08      4.81 o 
  -9   1   0       94.25      100.11      3.67 o 
  -8   1   0       72.15       69.02      2.02 o 
  -7   1   0      256.55      251.95      4.05 o 
  -6   1   0      308.07      315.07      4.23 o 
  -5   1   0     1104.89     1130.13     10.25 o 
  -4   1   0     4431.80     4453.11     32.87 o 
  -3   1   0       80.27       87.34      1.05 o 
  -2   1   0     1423.74     1430.67     15.20 o 
  -1   1   0     4482.64     4030.89     85.05 o 
   0   1   0     8131.42     6482.50     79.94 o 
   1   1   0     4517.31     4234.42     52.54 o 
   2   1   0     4397.70     4227.74     43.64 o 
   3   1   0     9716.08     8772.80     67.09 o 
   4   1   0      573.19      606.04      7.00 o 
   5   1   0     1131.37     1126.21     11.56 o 
   6   1   0      475.20      465.09      6.47 o 
   7   1   0        6.14        8.13      0.91 o 
   8   1   0      106.11      106.23      2.70 o 
  -9   2   0      218.44      214.87     12.53 o 
  -8   2   0      412.24      405.22      8.56 o 
  -7   2   0       74.47       71.18      2.06 o 
  -6   2   0      663.21      692.46      7.57 o 
  -5   2   0       13.64       17.48      0.78 o 
  -4   2   0      444.30      420.20      3.95 o 
  -3   2   0     3294.66     3323.87     57.68 o 
  -2   2   0     5486.07     5421.53     57.54 o 
  -1   2   0     4487.71     4514.08     91.49 o 
   0   2   0     1361.45     1465.45     16.53 o 
   1   2   0     1122.11     1118.27     13.50 o 
   2   2   0      503.93      503.58      5.51 o 
   3   2   0     2552.80     2543.89     22.47 o 
   4   2   0       79.89       79.01      1.64 o 
   5   2   0      798.45      760.74      8.32 o 
   6   2   0     1083.18     1074.12     12.22 o 
   7   2   0        7.00        6.46      0.85 o 
  -9   3   0      175.06      187.16      5.16 o 
  -8   3   0      728.90      704.85     13.28 o 
  -7   3   0        0.03        0.99      0.68 o 
  -6   3   0     2914.74     2860.80     35.38 o 
  -5   3   0     1310.25     1288.75     16.37 o 
  -4   3   0       14.87        8.31      0.69 o 
  -3   3   0     3616.22     3771.44     41.36 o 
  -2   3   0      350.40      418.68      9.84 o 
  -1   3   0     3649.22     3688.03     45.26 o 
   0   3   0     1015.00     1078.94     11.32 o 
   1   3   0     2538.07     2514.51     27.15 o 
   2   3   0     3733.84     3620.74     32.18 o 
   3   3   0        8.40        7.69      0.74 o 
   4   3   0      704.27      676.90      8.38 o 
   5   3   0       54.77       50.70      1.65 o 
   6   3   0      221.44      214.88      3.61 o 
   7   3   0       26.51       24.34      2.61 o 
  -9   4   0        2.02        3.75      2.13 o 
  -8   4   0      187.79      186.20      4.84 o 
  -7   4   0       96.58       88.66      2.54 o 
  -6   4   0      993.36      989.87     14.84 o 
  -5   4   0     2167.82     2193.99     27.19 o 
  -4   4   0      189.07      172.96      2.50 o 
  -3   4   0     6805.63     6591.44     89.08 o 
  -2   4   0     3621.92     3740.54     36.12 o 
  -1   4   0      351.06      324.02      4.00 o 
   0   4   0     3987.72     3858.01     36.38 o 
   1   4   0        0.44        0.94      0.39 o 
   2   4   0     1588.05     1570.60     14.69 o 
   3   4   0      145.98      146.27      2.62 o 
   4   4   0      646.99      629.24      8.07 o 
   5   4   0      699.87      698.75      9.59 o 
   6   4   0        1.10        4.24      1.05 o 
  -9   5   0      121.31      135.59      4.24 o 
  -8   5   0       11.36       11.63      1.26 o 
  -7   5   0      601.74      587.33     12.40 o 
  -6   5   0        8.84        9.75      1.01 o 
  -5   5   0      221.27      234.86      4.38 o 
  -4   5   0       69.90       74.92      6.33 o 
  -3   5   0     1903.30     1991.37     21.63 o 
  -2   5   0     1864.02     1896.67     18.68 o 
  -1   5   0     1395.24     1508.94     21.16 o 
   0   5   0     4362.36     4340.02     37.11 o 
   1   5   0     1249.62     1261.97     12.63 o 
   2   5   0      786.62      791.20      9.04 o 
   3   5   0      838.14      833.24     11.53 o 
   4   5   0       18.65       19.67      1.34 o 
   5   5   0      277.77      275.83      5.47 o 
   6   5   0        6.54        5.07      1.14 o 
  -9   6   0      129.92      130.92      4.20 o 
  -8   6   0       27.06       27.91      1.86 o 
  -7   6   0      543.33      532.91     10.41 o 
  -6   6   0      477.75      484.89      9.47 o 
  -5   6   0      234.56      224.51      5.15 o 
  -4   6   0      965.93      984.38     12.41 o 
  -3   6   0      295.37      289.80      3.68 o 
  -2   6   0      960.83     1039.71     15.15 o 
  -1   6   0      166.64      170.94      3.72 o 
   0   6   0     1172.42     1236.05     11.63 o 
   1   6   0      608.78      608.86      8.12 o 
   2   6   0       90.46       95.12      1.98 o 
   3   6   0     1445.55     1467.42     24.24 o 
   4   6   0      134.81      127.27      6.00 o 
   5   6   0       90.02       93.16      5.28 o 
  -9   7   0      270.12      266.62     13.76 o 
  -8   7   0      243.10      230.86      6.07 o 
  -7   7   0       11.98       14.32      1.39 o 
  -6   7   0      954.20      958.53     17.11 o 
  -5   7   0       32.23       30.19      2.59 o 
  -4   7   0     1017.58     1054.59     14.90 o 
  -3   7   0      994.35     1013.05     12.28 o 
  -2   7   0       47.94       49.79      1.72 o 
  -1   7   0     1987.83     2022.77     33.41 o 
   0   7   0      182.76      183.59      3.68 o 
   1   7   0      115.78      121.31      2.57 o 
   2   7   0      299.90      311.08      4.79 o 
   3   7   0      152.87      145.98      5.22 o 
   4   7   0       67.42       57.78      2.97 o 
  -9   8   0      103.21      105.91      3.97 o 
  -8   8   0      422.74      423.08      9.26 o 
  -7   8   0        2.17        5.04      1.11 o 
  -6   8   0      563.94      572.13     11.35 o 
  -5   8   0      686.09      710.21     13.42 o 
  -4   8   0       53.44       62.64      2.01 o 
  -3   8   0     1019.87     1042.54     14.57 o 
  -2   8   0       21.55       18.12      1.25 o 
  -1   8   0      492.99      480.63      9.07 o 
   0   8   0      352.30      335.13      6.71 o 
   1   8   0       23.21       29.19      1.87 o 
   2   8   0      543.09      558.81      7.74 o 
   3   8   0       15.24       13.74      1.27 o 
  -8   9   0      109.42      110.86      4.99 o 
  -7   9   0       43.83       39.47      2.41 o 
  -6   9   0      174.08      173.24      5.02 o 
  -5   9   0      385.39      397.04      8.58 o 
  -4   9   0        4.45        2.83      0.83 o 
  -3   9   0      691.72      704.86     10.45 o 
  -2   9   0      292.95      310.10      7.79 o 
  -1   9   0       54.46       55.99      2.29 o 
   0   9   0      296.52      286.38      9.37 o 
   1   9   0        0.22        0.78      1.61 o 
   2   9   0      134.97      133.75      6.15 o 
  -7  10   0      130.55      131.94      4.56 o 
  -6  10   0       80.85       78.01      3.43 o 
  -5  10   0       81.59       76.47      4.03 o 
  -4  10   0       59.93       62.09      2.53 o 
  -3  10   0       90.85       86.06      3.05 o 
  -2  10   0      135.18      133.95      3.59 o 
  -1  10   0        8.59        5.57      0.89 o 
   0  10   0      249.32      244.71      8.66 o 
   1  10   0       61.15       63.19      5.25 o 
  -6  11   0      152.75      150.72      4.50 o 
  -5  11   0       18.02       18.78      1.98 o 
  -4  11   0      255.11      266.16      6.51 o 
  -3  11   0       22.06       24.32      1.75 o 
  -2  11   0       19.40       18.64      1.24 o 
  -1  11   0       23.09       24.53      2.46 o 
   1 -11   1       23.09       22.08      1.79 o 
   2 -11   1       36.11       33.78      1.55 o 
   3 -11   1      118.50      113.32      4.35 o 
   4 -11   1        1.18        1.63      0.85 o 
   5 -11   1      176.98      176.79      5.99 o 
   6 -11   1        4.50        3.01      0.98 o 
  -1 -10   1      165.01      166.67      4.99 o 
   0 -10   1       11.62        7.89      1.78 o 
   1 -10   1      291.08      272.84     13.25 o 
   2 -10   1        5.49        3.94      0.75 o 
   3 -10   1       93.40       86.70      2.31 o 
   4 -10   1      113.54      116.15      3.65 o 
   5 -10   1      108.38      105.03      3.44 o 
   6 -10   1      173.43      165.93      3.91 o 
   7 -10   1        0.60        1.04      0.94 o 
  -2  -9   1       38.62       41.74      2.43 o 
  -1  -9   1      368.49      386.36      8.46 o 
   0  -9   1        6.46        9.26      1.70 o 
   1  -9   1      655.04      628.38     11.59 o 
   2  -9   1      645.07      621.05      9.50 o 
   3  -9   1      121.69      125.77      2.79 o 
   4  -9   1      631.77      625.36     11.81 o 
   5  -9   1       35.14       37.84      2.42 o 
   6  -9   1      159.63      148.84      4.59 o 
   7  -9   1      147.03      141.47      4.72 o 
   8  -9   1      117.60      110.75      4.13 o 
  -3  -8   1      130.34      132.75      4.20 o 
  -2  -8   1       76.55       76.83      2.10 o 
  -1  -8   1      160.26      160.02      8.99 o 
   0  -8   1      100.90      103.59      2.79 o 
   1  -8   1      177.92      181.35      4.18 o 
   2  -8   1      873.73      889.85     15.51 o 
   3  -8   1       30.80       28.77      1.23 o 
   4  -8   1     1547.28     1544.84     34.93 o 
   5  -8   1      555.76      554.07      8.73 o 
   6  -8   1      272.69      271.96      6.56 o 
   7  -8   1      499.67      519.24     16.28 o 
   8  -8   1       20.82       19.52      1.78 o 
  -4  -7   1        8.36        7.32      1.38 o 
  -3  -7   1      161.96      165.38      4.58 o 
  -2  -7   1      140.95      150.72      2.91 o 
  -1  -7   1        5.32        5.23      0.83 o 
   0  -7   1     1028.20     1041.75     13.11 o 
   1  -7   1       96.87       98.94      2.35 o 
   2  -7   1      780.19      805.80     12.30 o 
   3  -7   1      111.93      116.54      2.14 o 
   4  -7   1       92.37       98.46      2.37 o 
   5  -7   1     1796.57     1725.45     28.92 o 
   6  -7   1      353.70      363.69      7.87 o 
   7  -7   1      689.26      676.56     13.00 o 
   8  -7   1      205.58      204.07      5.55 o 
   9  -7   1       54.60       64.43      3.06 o 
  -5  -6   1      159.78      144.17      4.54 o 
  -4  -6   1      433.43      437.28      9.05 o 
  -3  -6   1       16.70       13.67      2.39 o 
  -2  -6   1      392.35      396.83      5.19 o 
  -1  -6   1      383.06      387.55      5.84 o 
   0  -6   1      757.78      775.64      9.00 o 
   1  -6   1     2286.91     2447.13     32.70 o 
   2  -6   1      261.72      289.10      4.22 o 
   3  -6   1     1729.82     1803.38     21.95 o 
   4  -6   1      978.64      977.82     12.35 o 
   5  -6   1      760.60      766.98     11.92 o 
   6  -6   1      330.17      336.69      6.20 o 
   7  -6   1       73.74       76.95      4.03 o 
   8  -6   1      198.46      192.03      5.25 o 
   9  -6   1       11.23       10.26      1.42 o 
  -6  -5   1      101.94      104.83      3.21 o 
  -5  -5   1      188.12      179.36      4.12 o 
  -4  -5   1      857.14      829.34     10.95 o 
  -3  -5   1      225.26      233.29      4.49 o 
  -2  -5   1     1460.25     1463.50     17.99 o 
  -1  -5   1     3027.57     3026.12     32.57 o 
   0  -5   1        1.15        1.51      0.31 o 
   1  -5   1     1482.23     1452.80     18.20 o 
   2  -5   1     3383.74     3753.12     39.72 o 
   3  -5   1     1818.24     1895.88     20.63 o 
   4  -5   1     1390.18     1417.57     20.42 o 
   5  -5   1       43.11       43.61      1.60 o 
   6  -5   1     1131.17     1170.68     17.42 o 
   7  -5   1      347.72      340.18      6.38 o 
   8  -5   1      331.51      318.50      7.25 o 
   9  -5   1       60.36       67.67      4.66 o 
  -7  -4   1        9.94        8.14      1.23 o 
  -6  -4   1      349.62      340.65      6.38 o 
  -5  -4   1       62.87       62.81      1.99 o 
  -4  -4   1      110.88      107.69      2.26 o 
  -3  -4   1      403.94      389.79      5.24 o 
  -2  -4   1      551.85      546.39      6.19 o 
  -1  -4   1     4403.53     4349.95     37.15 o 
   0  -4   1       79.71      115.38      1.66 o 
   1  -4   1     1346.48     1279.22     13.32 o 
   2  -4   1     6645.07     6390.11     61.91 o 
   3  -4   1       67.58       71.54      1.50 o 
   4  -4   1     3169.85     3229.65     35.66 o 
   5  -4   1      250.89      265.07      4.22 o 
   6  -4   1      570.06      557.40      9.09 o 
   7  -4   1      556.21      557.00      9.35 o 
   8  -4   1      174.30      160.15      4.55 o 
   9  -4   1      334.25      333.12      7.85 o 
  -7  -3   1       76.15       78.70      2.72 o 
  -6  -3   1      289.32      288.38      4.95 o 
  -5  -3   1     1276.05     1239.78     15.35 o 
  -4  -3   1       16.43       16.95      1.25 o 
  -3  -3   1      854.12      823.96      8.59 o 
  -2  -3   1     1814.80     1902.89     15.21 o 
  -1  -3   1      472.69      480.57      5.05 o 
   0  -3   1      540.91      537.43      5.72 o 
   1  -3   1     1609.26     1678.01     16.59 o 
   2  -3   1     2937.95     2802.85     36.77 o 
   3  -3   1      103.62      116.48      1.81 o 
   4  -3   1     4076.27     4111.05     49.72 o 
   5  -3   1     1894.03     1860.07     18.72 o 
   6  -3   1       76.16       71.65      2.13 o 
   7  -3   1     1047.62      996.55     17.63 o 
   8  -3   1       42.95       43.39      3.50 o 
   9  -3   1      151.86      142.71      4.55 o 
  -8  -2   1       23.95       22.30      1.62 o 
  -7  -2   1      413.07      415.25      6.32 o 
  -6  -2   1      112.68      116.79      2.58 o 
  -5  -2   1      841.56      841.88      9.01 o 
  -4  -2   1      337.76      321.84      3.53 o 
  -3  -2   1      433.68      385.69      4.08 o 
  -2  -2   1     7920.60     7256.96     59.09 o 
  -1  -2   1      579.76      583.83      6.36 o 
   0  -2   1     1744.92     1772.84     20.70 o 
   1  -2   1     3845.08     3917.57     48.10 o 
   2  -2   1       52.66       63.48      1.29 o 
   3  -2   1     1576.79     1621.87     15.78 o 
   4  -2   1      625.42      682.83      6.84 o 
   5  -2   1      738.80      725.37      7.59 o 
   6  -2   1       18.77       19.76      0.96 o 
   7  -2   1      926.16      941.22     13.47 o 
   8  -2   1      427.45      424.67      9.07 o 
   9  -2   1       42.93       43.46      2.75 o 
  -8  -1   1        8.15        7.36      0.88 o 
  -7  -1   1      856.35      838.33     10.73 o 
  -6  -1   1      410.00      415.27      5.37 o 
  -5  -1   1      274.96      301.66      3.41 o 
  -4  -1   1     2210.75     2129.51     16.28 o 
  -3  -1   1      261.38      257.73      2.39 o 
  -2  -1   1     4417.71     4072.71     37.01 o 
  -1  -1   1      119.84      125.49      1.78 o 
   0  -1   1     3890.58     3402.62     43.38 o 
   1  -1   1     7824.72     6781.22     86.73 o 
   2  -1   1      662.53      677.61      8.30 o 
   3  -1   1     5903.93     5568.91     57.63 o 
   4  -1   1     2118.17     2127.93     18.86 o 
   5  -1   1      311.70      328.49      4.98 o 
   6  -1   1      545.95      535.25      6.57 o 
   7  -1   1        3.46        3.67      0.67 o 
   8  -1   1      282.84      289.45      8.60 o 
  -8   0   1      193.38      202.23      3.72 o 
  -7   0   1      280.33      271.47      4.32 o 
  -6   0   1       54.32       53.94      1.38 o 
  -5   0   1      178.75      185.38      3.38 o 
  -4   0   1     5800.27     5588.24     42.54 o 
  -3   0   1      554.86      556.42      5.39 o 
  -2   0   1     4771.31     4471.74     43.56 o 
  -1   0   1     6101.47     5140.19     62.82 o 
   0   0   1      219.31      236.69      2.99 o 
   1   0   1    15143.98    10982.70    207.85 o 
   2   0   1      497.24      499.50      6.25 o 
   3   0   1     1496.69     1510.57     13.23 o 
   4   0   1     5221.93     5054.25     48.80 o 
   5   0   1        0.08        0.59      0.31 o 
   6   0   1     1729.60     1675.20     19.50 o 
   7   0   1      477.62      482.23      6.88 o 
   8   0   1       78.97       78.45      2.58 o 
  -9   1   1       39.58       38.73      2.14 o 
  -8   1   1     1048.97     1077.75     13.28 o 
  -7   1   1       61.50       61.26      1.63 o 
  -6   1   1      189.72      193.98      2.57 o 
  -5   1   1     1446.12     1496.93     11.59 o 
  -4   1   1      482.25      537.16      4.47 o 
  -3   1   1     1562.30     1556.04     13.87 o 
  -2   1   1     3259.33     3142.87     74.08 o 
  -1   1   1     4982.10     4596.44     58.72 o 
   0   1   1     6164.62     5691.05     66.16 o 
   1   1   1     2878.29     2916.84     29.87 o 
   2   1   1     4946.36     4782.62     62.83 o 
   3   1   1      149.63      155.50      1.88 o 
   4   1   1     1080.69     1056.89     11.58 o 
   5   1   1      502.32      508.56      6.33 o 
   6   1   1      261.47      265.60      4.33 o 
   7   1   1      476.10      468.33      6.87 o 
   8   1   1       23.59       22.18      2.24 o 
  -9   2   1       28.91       32.03      1.93 o 
  -8   2   1      400.61      394.66      8.17 o 
  -7   2   1      504.99      530.46      8.77 o 
  -6   2   1      489.55      498.93      5.65 o 
  -5   2   1     4572.01     4718.17     32.12 o 
  -4   2   1     2256.33     2273.86     18.34 o 
  -3   2   1     1644.46     1743.00     19.26 o 
  -2   2   1     5271.54     5203.88     60.53 o 
  -1   2   1      116.63      105.56      1.44 o 
   0   2   1        2.88        4.10      0.82 o 
   1   2   1       14.53       16.10      0.72 o 
   2   2   1     2029.92     2028.53     18.36 o 
   3   2   1      321.08      319.64      3.82 o 
   4   2   1      453.42      411.28      5.25 o 
   5   2   1      768.42      757.41      8.98 o 
   6   2   1       27.35       25.40      1.28 o 
   7   2   1      195.89      193.27      3.81 o 
  -9   3   1      295.09      296.64      6.82 o 
  -8   3   1       15.03       12.56      1.17 o 
  -7   3   1     1053.99     1072.74     16.06 o 
  -6   3   1      126.50      139.68      2.48 o 
  -5   3   1     2220.86     2319.06     22.01 o 
  -4   3   1     1568.61     1655.37     14.64 o 
  -3   3   1     1528.36     1595.77     18.07 o 
  -2   3   1    14933.35    13441.51    230.73 o 
  -1   3   1     3011.19     3193.68     30.04 o 
   0   3   1     4142.97     4118.75     36.95 o 
   1   3   1     3282.33     3253.71     25.21 o 
   2   3   1        1.77        3.23      0.46 o 
   3   3   1      291.44      278.25      4.12 o 
   4   3   1       11.22       10.50      0.73 o 
   5   3   1      449.49      441.73      6.38 o 
   6   3   1       54.88       55.47      1.71 o 
   7   3   1      108.35      111.89      2.89 o 
  -9   4   1      208.09      209.04      5.35 o 
  -8   4   1        3.59        4.98      0.92 o 
  -7   4   1      948.89      939.62     14.28 o 
  -6   4   1     1302.12     1335.72     20.88 o 
  -5   4   1       74.21       73.26      2.18 o 
  -4   4   1     3126.31     3264.93     35.93 o 
  -3   4   1      364.86      378.95      6.06 o 
  -2   4   1     2400.02     2453.73     29.40 o 
  -1   4   1     1414.09     1525.03     19.04 o 
   0   4   1      696.99      678.56      7.31 o 
   1   4   1     6986.47     6770.85     55.12 o 
   2   4   1       56.94       58.87      1.30 o 
   3   4   1      957.67      942.42     10.73 o 
   4   4   1      704.08      686.81      9.03 o 
   5   4   1        0.11        0.47      0.53 o 
   6   4   1      216.66      216.78      4.85 o 
  -9   5   1       24.94       23.86      1.72 o 
  -8   5   1      346.31      339.73      7.33 o 
  -7   5   1       11.89       13.64      1.17 o 
  -6   5   1      200.57      211.08      4.79 o 
  -5   5   1        6.99        9.37      1.27 o 
  -4   5   1      830.36      897.55     13.22 o 
  -3   5   1     2093.69     2154.67     25.71 o 
  -2   5   1      579.98      633.63      7.32 o 
  -1   5   1      539.27      501.15      5.53 o 
   0   5   1      403.23      446.23      4.56 o 
   1   5   1     1120.89     1140.59     11.53 o 
   2   5   1      332.37      338.68      4.71 o 
   3   5   1      732.81      693.96      9.92 o 
   4   5   1      514.34      506.84      8.24 o 
   5   5   1       21.67       22.35      1.51 o 
  -9   6   1        9.40       13.29      1.44 o 
  -8   6   1      778.50      738.35     25.11 o 
  -7   6   1      486.63      513.72     10.04 o 
  -6   6   1      126.50      124.53      3.55 o 
  -5   6   1      663.86      647.66     11.82 o 
  -4   6   1        0.15        1.15      0.59 o 
  -3   6   1      187.56      200.22      3.62 o 
  -2   6   1       40.83       33.86      1.88 o 
  -1   6   1     1307.49     1298.79     17.13 o 
   0   6   1      731.13      740.91     10.33 o 
   1   6   1      131.11      133.83      2.17 o 
   2   6   1      575.07      584.27      7.18 o 
   3   6   1      121.38      124.08      3.76 o 
   4   6   1      267.09      264.45      6.39 o 
   5   6   1       49.02       46.67      2.72 o 
  -9   7   1       15.84       13.22      1.51 o 
  -8   7   1      316.18      329.28     10.58 o 
  -7   7   1      427.19      423.76     16.69 o 
  -6   7   1        7.06        2.84      0.94 o 
  -5   7   1     3739.70     3743.85     60.09 o 
  -4   7   1      114.42      117.48      2.66 o 
  -3   7   1       44.59       41.16      1.47 o 
  -2   7   1     1803.32     1781.04     29.47 o 
  -1   7   1       55.37       54.32      1.94 o 
   0   7   1      791.97      791.15     13.97 o 
   1   7   1        0.16        0.44      0.67 o 
   2   7   1       49.67       48.87      1.63 o 
   3   7   1      525.23      537.57      8.80 o 
   4   7   1       20.40       19.26      1.84 o 
  -9   8   1      198.68      196.80     12.17 o 
  -8   8   1        3.73        5.49      1.18 o 
  -7   8   1      245.00      234.05      5.89 o 
  -6   8   1      153.46      143.98      4.23 o 
  -5   8   1      894.73      914.35     29.06 o 
  -4   8   1      404.62      411.78      6.83 o 
  -3   8   1      139.02      148.49      3.87 o 
  -2   8   1     1462.24     1462.51     24.62 o 
  -1   8   1      430.12      419.63      8.13 o 
   0   8   1      207.88      225.11      4.97 o 
   1   8   1      379.78      381.25     11.68 o 
   2   8   1       27.34       32.42      1.79 o 
   3   8   1       97.91      101.85      3.08 o 
  -8   9   1      122.60      133.12      4.45 o 
  -7   9   1      216.31      217.73      9.22 o 
  -6   9   1      211.01      211.23      5.67 o 
  -5   9   1        0.95        0.84      0.80 o 
  -4   9   1      274.73      283.20      6.31 o 
  -3   9   1       70.65       66.19      2.54 o 
  -2   9   1      371.89      348.67      7.03 o 
  -1   9   1       83.86       77.51      2.54 o 
   0   9   1       37.09       35.08      2.86 o 
   1   9   1      363.17      358.68      8.11 o 
   2   9   1       32.79       27.23      2.86 o 
  -7  10   1        7.82        9.60      1.55 o 
  -6  10   1      136.28      144.46      4.72 o 
  -5  10   1      106.67      103.85      3.40 o 
  -4  10   1       80.72       78.56      5.00 o 
  -3  10   1      244.83      236.37     12.41 o 
  -2  10   1        4.71        4.83      0.83 o 
  -1  10   1      109.58      111.46      3.24 o 
   0  10   1       32.20       36.39      3.10 o 
  -6  11   1        8.50        8.54      1.29 o 
  -5  11   1      231.48      232.86      5.95 o 
  -4  11   1       13.75       12.16      1.43 o 
  -3  11   1       82.45       81.71      3.15 o 
  -2  11   1       47.76       45.16      1.78 o 
   1 -11   2       44.57       37.47      2.27 o 
   2 -11   2      160.05      147.97      3.47 o 
   3 -11   2        1.29        2.04      0.87 o 
   4 -11   2       91.36       85.59      3.95 o 
   5 -11   2        0.07        0.97      0.77 o 
   6 -11   2       38.45       38.77      2.42 o 
  -1 -10   2       71.60       68.11      3.47 o 
   0 -10   2      164.42      160.85      4.70 o 
   1 -10   2       18.35       16.96      1.69 o 
   2 -10   2      325.81      325.71      6.42 o 
   3 -10   2      133.41      132.99      3.47 o 
   4 -10   2      154.13      135.78      4.02 o 
   5 -10   2      313.84      313.15      7.08 o 
   6 -10   2        0.26        0.77      0.71 o 
   7 -10   2       71.17       75.53      3.41 o 
  -2  -9   2      180.81      190.10      5.44 o 
  -1  -9   2        0.04        0.16      0.93 o 
   0  -9   2      691.83      670.53     12.83 o 
   1  -9   2      101.03      102.64      2.97 o 
   2  -9   2      161.69      169.03      3.50 o 
   3  -9   2      473.06      437.81      9.36 o 
   4  -9   2       35.49       35.33      2.26 o 
   5  -9   2      655.41      646.67     14.43 o 
   6  -9   2       81.56       77.90      3.28 o 
   7  -9   2      144.21      144.21      4.66 o 
   8  -9   2      337.36      335.70      8.23 o 
  -4  -8   2      110.88       99.03      3.73 o 
  -3  -8   2       11.50       10.06      1.17 o 
  -2  -8   2       89.84       94.84      2.33 o 
  -1  -8   2       24.65       23.56      1.35 o 
   0  -8   2      275.32      284.40      6.10 o 
   1  -8   2      380.86      388.84      6.69 o 
   2  -8   2       27.96       27.78      1.10 o 
   3  -8   2     1091.86     1087.03     15.18 o 
   4  -8   2      108.38      113.43      2.77 o 
   5  -8   2      216.32      223.42      5.70 o 
   6  -8   2      309.13      302.59      7.10 o 
   7  -8   2       28.39       24.30      1.90 o 
   8  -8   2      416.71      423.08     11.40 o 
  -5  -7   2        0.05       -0.96      0.96 o 
  -4  -7   2      186.59      185.33      5.18 o 
  -3  -7   2      462.46      469.42      6.94 o 
  -2  -7   2      248.71      246.61      4.72 o 
  -1  -7   2      180.61      172.29      3.26 o 
   0  -7   2      191.82      186.50      3.14 o 
   1  -7   2      287.44      291.90      5.16 o 
   2  -7   2        7.65        7.79      0.97 o 
   3  -7   2      799.94      807.81      9.34 o 
   4  -7   2      176.40      175.63      3.15 o 
   5  -7   2        1.16        2.48      0.69 o 
   6  -7   2     1284.06     1281.20     22.30 o 
   7  -7   2       37.73       38.59      2.21 o 
   8  -7   2       81.69       86.54      3.42 o 
   9  -7   2      137.52      150.99      7.30 o 
  -5  -6   2       82.57       86.45      3.46 o 
  -4  -6   2       57.89       57.69      2.26 o 
  -3  -6   2     1028.43     1049.79     15.64 o 
  -2  -6   2      238.05      232.74      6.67 o 
  -1  -6   2     1404.00     1408.86     17.42 o 
   0  -6   2     1858.01     1918.62     28.18 o 
   1  -6   2      795.33      831.49      9.78 o 
   2  -6   2     3193.54     3290.54     34.74 o 
   3  -6   2       21.61       19.43      1.04 o 
   4  -6   2       64.63       71.49      1.68 o 
   5  -6   2      581.50      565.82      9.27 o 
   6  -6   2      465.34      456.77      7.97 o 
   7  -6   2      266.17      260.22     13.20 o 
   8  -6   2       11.24       11.11      1.38 o 
   9  -6   2      207.59      212.50      5.97 o 
  -6  -5   2       51.28       53.61      2.34 o 
  -5  -5   2      630.49      626.96      8.93 o 
  -4  -5   2       14.06       15.49      1.59 o 
  -3  -5   2      990.57      992.74     15.68 o 
  -2  -5   2      813.30      823.45     11.35 o 
  -1  -5   2      730.50      756.83     10.83 o 
   0  -5   2     2950.85     2976.75     27.09 o 
   1  -5   2       91.81      108.13      1.48 o 
   2  -5   2     5585.46     5551.08     64.84 o 
   3  -5   2     2337.54     2423.13     22.19 o 
   4  -5   2      752.43      772.00      9.92 o 
   5  -5   2     2059.36     2109.14     30.00 o 
   6  -5   2      361.40      354.92      7.02 o 
   7  -5   2      198.36      199.02      8.17 o 
   8  -5   2      108.61      108.01      4.15 o 
   9  -5   2       50.32       48.16      2.69 o 
  -7  -4   2       57.21       61.95      2.49 o 
  -6  -4   2       72.17       66.03      2.43 o 
  -5  -4   2      385.81      369.20      5.77 o 
  -4  -4   2      106.48      112.42      2.23 o 
  -3  -4   2      326.15      325.94      3.80 o 
  -2  -4   2     2563.83     2553.62     25.54 o 
  -1  -4   2      156.29      167.16      1.96 o 
   0  -4   2     4918.55     4949.84     45.83 o 
   1  -4   2      676.60      675.31      6.22 o 
   2  -4   2      171.48      155.50      1.83 o 
   3  -4   2     2937.37     2932.09     31.46 o 
   4  -4   2      381.92      374.61      4.94 o 
   5  -4   2     2408.95     2376.66     29.47 o 
   6  -4   2      403.04      401.03      7.06 o 
   7  -4   2      261.64      272.35     11.39 o 
   8  -4   2      672.96      673.80     13.17 o 
   9  -4   2       26.30       25.38      2.02 o 
  -7  -3   2      228.73      226.10      4.91 o 
  -6  -3   2      817.88      821.66     10.98 o 
  -5  -3   2        4.90        3.65      0.55 o 
  -4  -3   2     1093.03     1115.67     10.78 o 
  -3  -3   2      316.79      313.22      3.56 o 
  -2  -3   2      228.39      222.98      2.23 o 
  -1  -3   2     1756.78     1830.81     17.85 o 
   0  -3   2     1480.05     1540.81     12.73 o 
   1  -3   2     4351.03     4211.65     34.49 o 
   2  -3   2       74.33       86.24      1.08 o 
   3  -3   2     2662.68     2573.85     45.32 o 
   4  -3   2     1302.83     1344.19     15.40 o 
   5  -3   2      211.39      213.87      4.42 o 
   6  -3   2      512.92      525.85      8.80 o 
   7  -3   2       99.73       96.77      4.44 o 
   8  -3   2      437.57      428.02      9.27 o 
   9  -3   2       53.70       56.14      2.85 o 
  -8  -2   2      127.88      124.71      3.52 o 
  -7  -2   2       67.34       62.70      2.40 o 
  -6  -2   2     1226.91     1185.99     13.06 o 
  -5  -2   2      171.94      173.21      2.90 o 
  -4  -2   2     2894.71     2843.20     30.06 o 
  -3  -2   2     4416.77     4249.00     30.20 o 
  -2  -2   2       34.60       27.78      0.53 o 
  -1  -2   2     4685.56     4482.76     48.16 o 
   0  -2   2     7123.00     6311.28     77.00 o 
   1  -2   2       31.39       26.99      0.85 o 
   2  -2   2     2222.28     2229.52     22.64 o 
   3  -2   2      568.26      571.93      6.48 o 
   4  -2   2     1477.39     1451.18     13.73 o 
   5  -2   2      163.61      174.93      3.36 o 
   6  -2   2      884.43      883.75     11.44 o 
   7  -2   2      388.55      384.18      6.55 o 
   8  -2   2       35.94       38.57      2.22 o 
  -8  -1   2      360.04      359.83      6.86 o 
  -7  -1   2      274.19      266.90      4.33 o 
  -6  -1   2      389.06      384.47      4.28 o 
  -5  -1   2      714.24      737.36      7.81 o 
  -4  -1   2      425.47      427.74      3.94 o 
  -3  -1   2     3744.11     3544.39     24.86 o 
  -2  -1   2       48.04       63.78      0.94 o 
  -1  -1   2     7575.54     6408.74     87.27 o 
   0  -1   2     3590.39     3554.00     54.26 o 
   1  -1   2        0.89        0.93      0.40 o 
   2  -1   2     5970.22     5629.56     68.10 o 
   3  -1   2     1766.50     1788.42     16.95 o 
   4  -1   2      469.91      459.60      5.58 o 
   5  -1   2      448.28      468.35      6.54 o 
   6  -1   2      248.12      247.55      4.60 o 
   7  -1   2      439.71      447.19      7.55 o 
   8  -1   2       33.44       32.41      1.71 o 
  -9   0   2       55.90       59.06      1.93 o 
  -8   0   2      118.25      110.78      2.50 o 
  -7   0   2      556.13      543.52      6.42 o 
  -6   0   2       14.06       15.82      0.84 o 
  -5   0   2     2100.09     2128.47     18.88 o 
  -4   0   2      147.49      133.80      1.50 o 
  -3   0   2     2275.52     2372.61     21.18 o 
  -2   0   2      107.32      104.05      1.44 o 
  -1   0   2     2308.05     2321.70     25.74 o 
   0   0   2    10905.94     8452.50     95.69 o 
   1   0   2     7415.37     6948.36     72.03 o 
   2   0   2     4690.16     4451.65     48.58 o 
   3   0   2     4304.14     4174.09     35.54 o 
   4   0   2      284.28      261.56      5.48 o 
   5   0   2     3269.07     3176.33     33.02 o 
   6   0   2       92.19       90.08      2.50 o 
   7   0   2       17.03       22.24      2.12 o 
   8   0   2      240.48      241.39      5.17 o 
  -9   1   2      353.42      371.01      7.95 o 
  -8   1   2       91.18       89.74      2.40 o 
  -7   1   2      348.93      357.41      4.74 o 
  -6   1   2      625.45      635.94      6.32 o 
  -5   1   2      946.33      946.99      7.88 o 
  -4   1   2     2941.70     2936.69     25.39 o 
  -3   1   2     1441.82     1567.45     21.68 o 
  -2   1   2     4359.54     4147.40     69.34 o 
  -1   1   2     2703.26     2776.34     37.33 o 
   0   1   2     8711.46     7827.89    113.52 o 
   1   1   2      700.41      678.07      6.94 o 
   2   1   2      184.08      200.94      2.21 o 
   3   1   2     1125.18     1150.25     10.97 o 
   4   1   2        2.71        3.27      1.27 o 
   5   1   2     1534.41     1492.79     16.32 o 
   6   1   2      390.49      391.79      5.85 o 
   7   1   2        6.18        6.36      1.01 o 
  -9   2   2      328.94      334.33      7.25 o 
  -8   2   2      374.92      371.23      7.54 o 
  -7   2   2      481.10      482.55      8.01 o 
  -6   2   2     2941.27     2989.80     27.44 o 
  -5   2   2      252.47      234.19      2.32 o 
  -4   2   2     3084.59     3135.40     25.75 o 
  -3   2   2     4811.38     4826.20     57.80 o 
  -2   2   2     4068.33     4027.23     55.92 o 
  -1   2   2     2607.68     2635.53     27.15 o 
   0   2   2       12.74       15.50      0.36 o 
   1   2   2     3559.57     3589.83     32.45 o 
   2   2   2     1873.11     1931.94     15.80 o 
   3   2   2      829.52      829.12      9.32 o 
   4   2   2      361.80      335.23      4.55 o 
   5   2   2       15.69       18.55      1.52 o 
   6   2   2       95.86       98.87      3.13 o 
   7   2   2        0.05        1.00      0.75 o 
  -9   3   2       15.99       13.16      1.34 o 
  -8   3   2      281.16      280.00      6.08 o 
  -7   3   2       93.44       90.20      2.33 o 
  -6   3   2     2647.70     2716.62     34.45 o 
  -5   3   2      328.09      315.18      3.13 o 
  -4   3   2     1733.88     1674.83     15.95 o 
  -3   3   2    12285.46    11782.79    124.41 o 
  -2   3   2       26.46       23.17      0.85 o 
  -1   3   2     5770.08     5628.51     50.65 o 
   0   3   2     2024.99     2137.31     18.89 o 
   1   3   2      549.90      528.64      4.65 o 
   2   3   2     1958.27     1972.25     17.79 o 
   3   3   2      165.16      171.59      2.78 o 
   4   3   2      832.10      791.50      9.37 o 
   5   3   2      236.31      228.60      4.04 o 
   6   3   2      131.05      130.34      3.02 o 
  -9   4   2       26.38       30.49      1.76 o 
  -8   4   2      292.75      283.40      6.16 o 
  -7   4   2      600.84      594.07     10.87 o 
  -6   4   2      209.33      206.86      4.18 o 
  -5   4   2      712.96      736.11      8.81 o 
  -4   4   2      161.28      160.27      2.37 o 
  -3   4   2     4436.18     4738.15     53.47 o 
  -2   4   2      766.03      867.26      9.23 o 
  -1   4   2     4300.97     4382.72     52.22 o 
   0   4   2     4117.57     4124.47     31.75 o 
   1   4   2       25.96       31.37      0.72 o 
   2   4   2     1792.51     1790.90     17.37 o 
   3   4   2      366.07      360.37      4.93 o 
   4   4   2      100.34       99.57      2.62 o 
   5   4   2      205.40      208.30      3.97 o 
   6   4   2       17.11       16.83      1.27 o 
  -9   5   2      125.25      131.55      3.86 o 
  -8   5   2       13.18       17.08      2.45 o 
  -7   5   2     1415.93     1406.16     23.66 o 
  -6   5   2      177.74      198.34      4.55 o 
  -5   5   2      690.89      710.89     11.14 o 
  -4   5   2     1514.99     1555.56     22.67 o 
  -3   5   2        3.74        3.75      0.40 o 
  -2   5   2     1111.67     1183.83     12.60 o 
  -1   5   2      610.56      661.73      6.81 o 
   0   5   2      297.45      305.55      3.36 o 
   1   5   2       94.22       95.56      1.50 o 
   2   5   2      974.84      968.83     11.42 o 
   3   5   2      634.57      632.62      8.15 o 
   4   5   2       14.14       14.78      1.86 o 
   5   5   2      144.09      148.33      3.86 o 
  -9   6   2      362.98      381.58     21.25 o 
  -8   6   2      253.68      237.43      9.15 o 
  -7   6   2      496.33      492.82      9.63 o 
  -6   6   2      521.90      531.29     10.08 o 
  -5   6   2      114.28      126.13      8.03 o 
  -4   6   2     1828.57     1859.41     27.15 o 
  -3   6   2      282.25      305.41      4.63 o 
  -2   6   2     1659.45     1711.43     21.38 o 
  -1   6   2      580.96      586.40      9.31 o 
   0   6   2       70.16       72.40      1.57 o 
   1   6   2      204.21      212.37      3.28 o 
   2   6   2       11.44        9.60      0.94 o 
   3   6   2      199.89      198.59      4.21 o 
   4   6   2        0.28       -0.75      0.75 o 
  -9   7   2      360.26      368.79      8.23 o 
  -8   7   2      234.45      241.45      5.91 o 
  -7   7   2      134.69      125.22      3.76 o 
  -6   7   2     1035.88     1029.54     18.13 o 
  -5   7   2      350.07      344.83     10.82 o 
  -4   7   2     1599.31     1612.24     22.02 o 
  -3   7   2      386.80      405.34      6.04 o 
  -2   7   2      162.67      162.28      3.33 o 
  -1   7   2     2042.30     2055.68     34.06 o 
   0   7   2        0.15        1.37      0.55 o 
   1   7   2      881.02      926.15     13.25 o 
   2   7   2      204.67      227.29      4.57 o 
   3   7   2       10.15       11.73      1.22 o 
   4   7   2      124.35      134.92      6.17 o 
  -9   8   2       13.48       14.91      1.60 o 
  -8   8   2       86.23       86.13      3.26 o 
  -7   8   2       10.76        9.92      1.26 o 
  -6   8   2      263.19      279.50     11.68 o 
  -5   8   2      674.18      670.13     12.75 o 
  -4   8   2      492.01      499.28      8.02 o 
  -3   8   2     1020.43     1007.29     17.52 o 
  -2   8   2       87.61       86.77      2.58 o 
  -1   8   2      541.48      542.88     10.16 o 
   0   8   2      378.01      378.59      7.55 o 
   1   8   2      143.27      141.20      6.00 o 
   2   8   2      287.13      286.43     10.31 o 
   3   8   2        0.93        2.38      1.68 o 
  -8   9   2       39.02       38.10      2.37 o 
  -7   9   2      198.63      189.26      8.93 o 
  -6   9   2        0.07        1.46      1.64 o 
  -5   9   2       67.46       68.51      2.17 o 
  -4   9   2       18.02       16.77      1.34 o 
  -3   9   2      340.31      346.79      7.39 o 
  -2   9   2      158.52      147.08      3.70 o 
  -1   9   2      144.56      141.84      6.33 o 
   0   9   2      277.76      269.81      9.13 o 
   1   9   2       30.23       27.06      2.85 o 
  -7  10   2      368.97      383.80      8.94 o 
  -6  10   2      106.14      103.85      3.92 o 
  -5  10   2       81.11       82.10      3.01 o 
  -4  10   2      267.76      267.46      6.31 o 
  -3  10   2       10.89        8.16      1.15 o 
  -2  10   2      108.89      106.38      4.56 o 
  -1  10   2       19.87       21.54      1.43 o 
   0  10   2      100.18       89.21      4.73 o 
  -6  11   2      161.22      164.31      7.35 o 
  -5  11   2        2.97        5.84      1.19 o 
  -4  11   2      345.42      359.26      8.09 o 
  -3  11   2       34.49       30.96      2.47 o 
   1 -11   3       76.13       63.71      2.89 o 
   2 -11   3        5.58        6.41      0.80 o 
   3 -11   3      145.08      145.64      4.32 o 
   4 -11   3        7.57        5.95      1.12 o 
   5 -11   3      186.35      191.77      5.27 o 
   6 -11   3       21.82       19.40      1.66 o 
  -1 -10   3       84.64       93.30      3.56 o 
   0 -10   3      108.36       99.22      3.56 o 
   1 -10   3      431.52      439.57     16.48 o 
   2 -10   3       37.84       44.83      1.76 o 
   3 -10   3      182.25      174.16      3.66 o 
   4 -10   3      344.08      337.86      7.48 o 
   5 -10   3       46.15       46.87      2.29 o 
   6 -10   3      136.22      127.36      5.09 o 
   7 -10   3        3.63        4.68      1.29 o 
  -3  -9   3       93.21       91.91      2.92 o 
  -2  -9   3       16.10       15.21      1.59 o 
  -1  -9   3      188.31      177.01      4.89 o 
   0  -9   3        1.23        0.37      0.92 o 
   1  -9   3      566.71      560.18      8.67 o 
   2  -9   3       76.87       88.67      2.33 o 
   3  -9   3      203.25      204.66      4.41 o 
   4  -9   3      890.01      886.13     15.94 o 
   5  -9   3       36.57       36.21      1.98 o 
   6  -9   3      372.27      375.05      8.61 o 
   7  -9   3      180.34      186.03      5.54 o 
   8  -9   3       16.80       15.73      1.85 o 
  -4  -8   3        9.50       11.30      1.58 o 
  -3  -8   3      267.93      278.56      5.43 o 
  -2  -8   3       63.61       65.52      2.01 o 
  -1  -8   3      343.13      344.12      6.95 o 
   0  -8   3      553.59      522.81      7.87 o 
   1  -8   3        6.48        3.24      0.49 o 
   2  -8   3      313.44      327.23      5.04 o 
   3  -8   3        0.84        1.89      0.47 o 
   4  -8   3      347.20      359.92      6.14 o 
   5  -8   3       67.14       71.00      2.15 o 
   6  -8   3      256.83      253.31      7.85 o 
   7  -8   3      391.91      390.93      8.85 o 
   8  -8   3        5.28        4.24      1.26 o 
  -5  -7   3      215.15      224.79      6.13 o 
  -4  -7   3      246.60      256.43      6.34 o 
  -3  -7   3       32.37       27.88      1.64 o 
  -2  -7   3      682.11      665.30     18.13 o 
  -1  -7   3       68.23       73.69      1.80 o 
   0  -7   3      501.70      509.66      5.37 o 
   1  -7   3      146.80      135.57      2.73 o 
   2  -7   3      756.13      734.97      9.67 o 
   3  -7   3      632.62      650.02      7.75 o 
   4  -7   3       15.58       15.31      0.86 o 
   5  -7   3      326.79      323.86      5.10 o 
   6  -7   3        0.36        0.23      0.82 o 
   7  -7   3      125.68      121.96      4.02 o 
   8  -7   3       29.49       30.09      2.15 o 
  -6  -6   3        3.36        4.60      1.85 o 
  -5  -6   3      156.00      158.24      6.41 o 
  -4  -6   3      277.26      291.86      5.80 o 
  -3  -6   3        9.80        6.47      0.76 o 
  -2  -6   3     2336.23     2241.99     24.96 o 
  -1  -6   3      520.07      521.51      5.87 o 
   0  -6   3      717.71      714.79      6.18 o 
   1  -6   3     1652.52     1692.14     14.50 o 
   2  -6   3      332.59      370.23      4.32 o 
   3  -6   3     1577.72     1598.31     17.32 o 
   4  -6   3       89.68       88.37      1.97 o 
   5  -6   3     1052.39     1035.49     15.70 o 
   6  -6   3      650.69      647.17     10.73 o 
   7  -6   3       13.67       13.37      2.53 o 
   8  -6   3      207.78      203.22      5.66 o 
  -6  -5   3      189.66      200.54      4.65 o 
  -5  -5   3       12.71       13.12      1.65 o 
  -4  -5   3      174.77      170.64      4.31 o 
  -3  -5   3       21.21       21.27      0.99 o 
  -2  -5   3     1207.95     1198.48     13.44 o 
  -1  -5   3     1745.88     1712.22     14.55 o 
   0  -5   3      980.31      980.25      7.85 o 
   1  -5   3     6854.46     6515.07     76.40 o 
   2  -5   3     1539.57     1590.16     15.85 o 
   3  -5   3     2143.28     2194.44     21.62 o 
   4  -5   3     1582.13     1626.49     19.75 o 
   5  -5   3       55.65       62.60      2.09 o 
   6  -5   3      805.45      814.75     12.97 o 
   7  -5   3       81.24       77.74      6.44 o 
   8  -5   3      408.68      402.01      8.97 o 
  -7  -4   3        5.49        4.80      1.09 o 
  -6  -4   3      274.62      271.16      4.86 o 
  -5  -4   3      281.37      279.29      4.65 o 
  -4  -4   3      232.73      231.99      3.27 o 
  -3  -4   3     1661.31     1640.55     19.68 o 
  -2  -4   3      236.70      234.59      2.89 o 
  -1  -4   3      830.25      863.95      7.57 o 
   0  -4   3       22.17       19.64      0.47 o 
   1  -4   3     1475.37     1434.20     10.94 o 
   2  -4   3     2360.46     2464.65     21.30 o 
   3  -4   3     1412.87     1397.67     23.92 o 
   4  -4   3     3730.33     3726.74     37.03 o 
   5  -4   3      330.59      333.34     11.04 o 
   6  -4   3      398.73      406.25      8.75 o 
   7  -4   3      540.17      545.89     10.90 o 
   8  -4   3       31.39       31.04      2.14 o 
  -7  -3   3      189.37      199.79      4.52 o 
  -6  -3   3       54.61       50.63      1.79 o 
  -5  -3   3      589.29      601.49      7.14 o 
  -4  -3   3        2.04        1.04      0.56 o 
  -3  -3   3     2583.69     2529.82     23.12 o 
  -2  -3   3     2136.98     2148.82     19.27 o 
  -1  -3   3     1777.37     1847.89     19.15 o 
   0  -3   3     7809.12     7047.67     57.50 o 
   1  -3   3     1160.23     1272.50     10.74 o 
   2  -3   3      989.39     1002.30      9.62 o 
   3  -3   3      230.25      256.54      3.00 o 
   4  -3   3      914.41      933.79     10.61 o 
   5  -3   3      215.12      214.90      3.54 o 
   6  -3   3      225.15      230.70      3.95 o 
   7  -3   3      817.65      798.86     14.97 o 
   8  -3   3       41.68       43.49      2.45 o 
  -8  -2   3      145.24      138.63      3.72 o 
  -7  -2   3      616.98      613.05      7.65 o 
  -6  -2   3       15.25       16.78      1.18 o 
  -5  -2   3     2385.67     2384.34     21.93 o 
  -4  -2   3     1865.82     1862.84     16.44 o 
  -3  -2   3       60.77       51.01      1.33 o 
  -2  -2   3     7357.84     6688.55     64.50 o 
  -1  -2   3        1.12        0.88      0.37 o 
   0  -2   3    10662.16     8523.31    157.48 o 
   1  -2   3     3450.56     3420.21     31.00 o 
   2  -2   3     1480.58     1485.76     13.66 o 
   3  -2   3     7415.21     7152.83     66.39 o 
   4  -2   3       84.09       76.84      2.22 o 
   5  -2   3      132.62      125.26      2.48 o 
   6  -2   3      226.14      224.56      4.34 o 
   7  -2   3      119.34      118.96      3.07 o 
   8  -2   3       64.17       58.32      2.83 o 
  -8  -1   3       40.09       45.35      2.08 o 
  -7  -1   3      114.91      108.18      2.44 o 
  -6  -1   3      159.08      163.60      2.85 o 
  -5  -1   3      657.40      644.51      7.68 o 
  -4  -1   3     2644.86     2547.10     19.87 o 
  -3  -1   3      261.45      262.82      2.28 o 
  -2  -1   3    10406.63     8787.66    103.47 o 
  -1  -1   3     8591.72     7374.24     98.19 o 
   0  -1   3      194.69      199.44      3.30 o 
   1  -1   3     4567.03     4418.23     51.84 o 
   2  -1   3       38.73       45.10      1.05 o 
   3  -1   3     5199.33     5246.80     46.32 o 
   4  -1   3      162.17      159.79      2.81 o 
   5  -1   3      864.85      824.19     10.72 o 
   6  -1   3     1106.91     1108.69     15.68 o 
   7  -1   3       15.23       15.85      1.22 o 
   8  -1   3      131.75      136.27      3.65 o 
  -9   0   3      152.49      150.87      3.92 o 
  -8   0   3      518.38      537.20      7.36 o 
  -7   0   3       41.72       39.02      1.14 o 
  -6   0   3      285.03      294.54      3.64 o 
  -5   0   3     1361.17     1386.75     14.97 o 
  -4   0   3      127.02      120.16      1.94 o 
  -3   0   3       40.37       30.51      0.82 o 
  -2   0   3     2011.09     1976.05     18.51 o 
  -1   0   3     1010.16     1023.31     11.57 o 
   0   0   3      399.35      451.26      5.51 o 
   1   0   3    21870.97    17221.83    178.22 o 
   2   0   3      750.22      706.94      5.83 o 
   3   0   3      589.69      578.11      5.60 o 
   4   0   3     1551.32     1577.80     19.60 o 
   5   0   3      162.69      161.11      3.41 o 
   6   0   3     1009.78      987.39     14.34 o 
   7   0   3        0.37        1.65      1.52 o 
   8   0   3      114.61      120.47      5.06 o 
  -9   1   3        3.69        4.03      1.41 o 
  -8   1   3      637.26      624.98      9.35 o 
  -7   1   3       33.95       37.38      1.23 o 
  -6   1   3      436.50      442.62      4.33 o 
  -5   1   3     3403.29     3405.67     29.11 o 
  -4   1   3      162.93      185.94      2.35 o 
  -3   1   3     4588.63     4551.91     43.71 o 
  -2   1   3     2028.68     2101.33     23.24 o 
  -1   1   3     1283.73     1512.70     22.24 o 
   0   1   3     7736.67     7439.23     74.77 o 
   1   1   3     6138.51     6218.13     56.29 o 
   2   1   3     1788.42     1860.97     14.73 o 
   3   1   3       60.49       58.28      1.68 o 
   4   1   3     2559.64     2445.53     29.12 o 
   5   1   3      929.74      929.25     13.45 o 
   6   1   3      311.51      310.97      5.83 o 
   7   1   3      106.68      102.70      3.08 o 
  -9   2   3       40.14       38.33      1.71 o 
  -8   2   3      406.54      395.58      7.71 o 
  -7   2   3      505.64      506.42      8.13 o 
  -6   2   3       67.31       63.75      1.06 o 
  -5   2   3     2048.42     2068.54     26.93 o 
  -4   2   3       10.66        9.03      0.41 o 
  -3   2   3     4400.21     4396.12     55.80 o 
  -2   2   3     7155.60     6820.26     87.30 o 
  -1   2   3       73.92       64.11      0.82 o 
   0   2   3     8169.44     7814.04     62.89 o 
   1   2   3     4900.35     4906.92     36.02 o 
   2   2   3      524.04      565.20      5.08 o 
   3   2   3      866.44      848.65      9.65 o 
   4   2   3      240.96      225.22      3.93 o 
   5   2   3      416.77      412.08      7.04 o 
   6   2   3        3.81        2.94      0.79 o 
   7   2   3      311.68      309.29      6.29 o 
  -9   3   3       43.81       46.63      1.91 o 
  -8   3   3       89.84       86.46      2.55 o 
  -7   3   3     1219.40     1201.86     20.11 o 
  -6   3   3       54.50       57.43      2.28 o 
  -5   3   3     2417.58     2588.02     26.28 o 
  -4   3   3      813.05      772.21      8.22 o 
  -3   3   3       44.09       35.21      1.01 o 
  -2   3   3     4608.38     4737.11     58.70 o 
  -1   3   3      187.39      192.21      2.15 o 
   0   3   3     3691.21     3741.93     29.29 o 
   1   3   3     3005.69     3142.21     30.07 o 
   2   3   3      122.60      107.95      1.95 o 
   3   3   3     3202.19     3081.47     32.42 o 
   4   3   3      369.70      360.40      5.71 o 
   5   3   3      129.15      119.22      3.17 o 
   6   3   3      103.45      104.05      3.17 o 
  -9   4   3      158.56      162.15      4.19 o 
  -8   4   3      144.49      147.91      3.76 o 
  -7   4   3      153.00      152.41      3.69 o 
  -6   4   3      444.60      462.09      7.09 o 
  -5   4   3      757.89      792.57     10.31 o 
  -4   4   3     2157.93     2150.07     29.69 o 
  -3   4   3      106.51      130.55      1.97 o 
  -2   4   3     2893.86     3007.96     27.00 o 
  -1   4   3     2309.02     2408.34     23.57 o 
   0   4   3      114.25      121.37      1.43 o 
   1   4   3     1321.61     1309.62     13.31 o 
   2   4   3        3.55        4.07      0.62 o 
   3   4   3      757.24      757.42      9.09 o 
   4   4   3      452.86      433.29      7.45 o 
   5   4   3      109.01      109.26      3.18 o 
   6   4   3      364.71      360.24      7.08 o 
  -9   5   3      270.70      267.18      6.10 o 
  -8   5   3      840.33      850.94     15.17 o 
  -7   5   3      117.97      120.95      4.90 o 
  -6   5   3     1133.66     1048.09     17.86 o 
  -5   5   3     1144.52     1154.62     19.37 o 
  -4   5   3      124.79      144.19      3.13 o 
  -3   5   3      930.69      982.20     12.47 o 
  -2   5   3       79.12       83.13      1.96 o 
  -1   5   3     1211.20     1264.53     12.02 o 
   0   5   3      300.45      311.98      3.78 o 
   1   5   3      723.25      734.10     13.15 o 
   2   5   3      555.27      561.16      8.28 o 
   3   5   3        4.37        5.06      0.73 o 
   4   5   3       88.82       86.99      3.35 o 
   5   5   3        0.98        0.24      1.00 o 
  -9   6   3       24.26       27.01      1.77 o 
  -8   6   3      458.93      476.68     16.27 o 
  -7   6   3      255.54      264.04      7.40 o 
  -6   6   3      768.67      784.65     14.01 o 
  -5   6   3     2127.60     2105.91     34.37 o 
  -4   6   3      124.27      143.11      3.32 o 
  -3   6   3     1478.53     1535.70     19.22 o 
  -2   6   3     1232.89     1260.47     16.05 o 
  -1   6   3       85.38      105.54     15.43 o 
   0   6   3      240.53      254.88      4.31 o 
   1   6   3       25.57       25.40      1.62 o 
   2   6   3      375.06      365.47      7.67 o 
   3   6   3       19.57       17.27      1.61 o 
   4   6   3      206.18      209.07      7.89 o 
  -9   7   3       68.38       67.05      2.82 o 
  -8   7   3      112.26      104.25      3.43 o 
  -7   7   3      239.79      237.48      8.30 o 
  -6   7   3       21.01       21.56      1.57 o 
  -5   7   3     1039.62     1054.62     18.44 o 
  -4   7   3       10.17       12.14      0.92 o 
  -3   7   3      751.64      759.29     15.41 o 
  -2   7   3     1733.85     1720.66     28.60 o 
  -1   7   3        6.94        6.05      0.83 o 
   0   7   3     1220.80     1224.54     21.02 o 
   1   7   3      143.00      152.50      4.20 o 
   2   7   3       14.81       13.14      1.38 o 
   3   7   3      236.28      236.08      9.72 o 
  -9   8   3      139.34      149.01      4.58 o 
  -8   8   3        2.90        3.63      0.97 o 
  -7   8   3      203.42      192.93      7.49 o 
  -6   8   3      188.29      196.03      5.12 o 
  -5   8   3      232.48      245.74      5.97 o 
  -4   8   3      181.50      185.34      3.83 o 
  -3   8   3       12.50       12.49      1.15 o 
  -2   8   3      410.44      405.83      7.84 o 
  -1   8   3       40.68       39.28      1.78 o 
   0   8   3      516.49      517.34      9.87 o 
   1   8   3      281.46      264.84      9.11 o 
   2   8   3        0.80       -0.41      1.69 o 
  -8   9   3      161.41      158.47      4.85 o 
  -7   9   3       30.25       34.08      2.22 o 
  -6   9   3      163.45      160.59      4.72 o 
  -5   9   3        2.58        2.90      0.94 o 
  -4   9   3      215.37      212.51      5.17 o 
  -3   9   3      177.63      170.68      4.47 o 
  -2   9   3      104.12      106.36      3.01 o 
  -1   9   3       98.43       97.41      2.95 o 
   0   9   3        1.10        1.33      1.24 o 
   1   9   3       67.59       62.63      4.05 o 
  -7  10   3       15.41       13.91      1.72 o 
  -6  10   3      171.38      173.12      5.27 o 
  -5  10   3      198.81      192.23      5.04 o 
  -4  10   3       17.57       19.93      1.60 o 
  -3  10   3      228.62      231.53      5.77 o 
  -2  10   3        0.01        0.45      0.63 o 
  -1  10   3      120.52      125.72      3.57 o 
  -5  11   3      299.62      301.52     10.70 o 
  -4  11   3       18.09       18.46      2.34 o 
   1 -11   4      128.19      130.36      3.61 o 
   2 -11   4      164.52      171.46      3.39 o 
   3 -11   4        0.96        0.05      0.54 o 
   4 -11   4      199.88      192.41      4.32 o 
   5 -11   4       89.37       87.32      8.29 o 
  -1 -10   4       69.94       61.72      2.90 o 
   0 -10   4      202.82      195.69      5.35 o 
   1 -10   4        0.01        0.34      0.82 o 
   2 -10   4      357.69      353.30      5.41 o 
   3 -10   4       55.63       57.56      1.73 o 
   4 -10   4      180.96      167.10      5.21 o 
   5 -10   4      289.24      287.94      6.73 o 
   6 -10   4       11.37       10.16      1.67 o 
  -3  -9   4       26.10       31.49      1.83 o 
  -2  -9   4       90.95       88.25      2.75 o 
  -1  -9   4       15.88       16.41      1.31 o 
   0  -9   4      409.39      418.04      7.52 o 
   1  -9   4       48.73       53.38      2.34 o 
   2  -9   4      299.22      303.18      4.68 o 
   3  -9   4      559.95      546.69      9.31 o 
   4  -9   4        6.44        4.46      1.37 o 
   5  -9   4      500.55      472.06     11.37 o 
   6  -9   4       23.72       25.51      1.51 o 
   7  -9   4      123.13      120.30      4.37 o 
  -4  -8   4      256.03      262.15      5.43 o 
  -3  -8   4       25.60       29.08      2.09 o 
  -2  -8   4      173.54      164.68      3.39 o 
  -1  -8   4      512.28      497.61      6.51 o 
   0  -8   4       40.03       44.21      1.66 o 
   1  -8   4      358.23      346.55      4.81 o 
   2  -8   4        2.96        2.49      0.64 o 
   3  -8   4      533.48      539.55      7.54 o 
   4  -8   4      115.48      110.10      2.89 o 
   5  -8   4      306.98      311.70      5.79 o 
   6  -8   4      382.69      377.62      8.52 o 
   7  -8   4        3.30        1.93      0.99 o 
   8  -8   4      194.96      199.26      5.93 o 
  -5  -7   4        5.31        5.64      2.57 o 
  -4  -7   4      174.53      175.09      5.06 o 
  -3  -7   4      233.05      233.19      4.20 o 
  -2  -7   4      218.26      206.84      3.72 o 
  -1  -7   4      866.00      880.71      9.93 o 
   0  -7   4      417.81      428.51      4.29 o 
   1  -7   4      633.78      620.36      7.60 o 
   2  -7   4     1269.65     1274.04     14.09 o 
   3  -7   4       38.56       40.46      1.28 o 
   4  -7   4      204.44      208.13      3.69 o 
   5  -7   4       61.17       60.75      1.78 o 
   6  -7   4      569.15      529.81     10.81 o 
   7  -7   4        2.81        2.50      0.97 o 
   8  -7   4      128.96      138.14      4.64 o 
  -6  -6   4      195.19      199.37      5.79 o 
  -5  -6   4      132.11      134.51      6.30 o 
  -4  -6   4       15.74       12.63      1.00 o 
  -3  -6   4      640.20      625.48      8.51 o 
  -2  -6   4       42.62       43.09      1.45 o 
  -1  -6   4      332.80      341.82      4.08 o 
   0  -6   4      438.19      445.38      3.98 o 
   1  -6   4      751.24      742.18      6.07 o 
   2  -6   4     2683.09     2691.81     24.70 o 
   3  -6   4        0.23        0.56      0.34 o 
   4  -6   4      834.77      840.28     11.02 o 
   5  -6   4     1690.86     1665.66     24.37 o 
   6  -6   4      274.69      282.26      6.67 o 
   7  -6   4      196.00      198.41      5.48 o 
   8  -6   4        0.29        0.70      0.96 o 
  -6  -5   4       15.67       16.17      1.65 o 
  -5  -5   4      281.64      269.07      5.46 o 
  -4  -5   4       14.14       12.73      0.95 o 
  -3  -5   4     1020.19     1009.24     11.72 o 
  -2  -5   4      398.96      412.00      5.35 o 
  -1  -5   4      250.36      261.10      2.75 o 
   0  -5   4     1780.52     1784.49     14.46 o 
   1  -5   4       31.22       34.97      0.66 o 
   2  -5   4     1278.12     1301.46     10.98 o 
   3  -5   4      413.44      443.84      4.56 o 
   4  -5   4      787.12      774.81     10.13 o 
   5  -5   4     1960.49     1965.13     28.33 o 
   6  -5   4        0.09        3.64      3.27 o 
   7  -5   4      771.18      765.57     29.04 o 
   8  -5   4      343.63      342.29      9.02 o 
  -7  -4   4      334.90      350.08      6.69 o 
  -6  -4   4      392.11      381.63      7.95 o 
  -5  -4   4      292.48      274.04      4.08 o 
  -4  -4   4      414.54      422.53      5.12 o 
  -3  -4   4        1.25        2.19      1.00 o 
  -2  -4   4      995.61      991.01      9.41 o 
  -1  -4   4        0.12        1.48      0.38 o 
   0  -4   4     3114.22     3172.33     23.78 o 
   1  -4   4      299.96      271.55      2.46 o 
   2  -4   4       11.59        6.15      0.33 o 
   3  -4   4     2654.23     2702.50     32.54 o 
   4  -4   4        9.99       11.66      0.57 o 
   5  -4   4      458.49      447.02      7.69 o 
   6  -4   4      167.67      167.10      4.56 o 
   7  -4   4      142.88      142.58      5.59 o 
   8  -4   4      421.90      409.65      9.31 o 
  -7  -3   4      168.38      173.79      4.06 o 
  -6  -3   4      480.78      484.26      7.11 o 
  -5  -3   4      334.02      332.50      4.08 o 
  -4  -3   4     2763.50     2725.93     26.24 o 
  -3  -3   4     1332.61     1285.23     13.49 o 
  -2  -3   4     1324.08     1299.77     12.02 o 
  -1  -3   4     3643.02     3609.77     31.42 o 
   0  -3   4      410.44      442.50      4.32 o 
   1  -3   4      700.86      719.84      6.61 o 
   2  -3   4      312.85      352.82      3.53 o 
   3  -3   4     1937.41     1923.43     15.79 o 
   4  -3   4      979.60      991.41     10.19 o 
   5  -3   4      187.06      198.54      3.59 o 
   6  -3   4      640.52      627.00      9.55 o 
   7  -3   4       80.00       79.53      3.21 o 
   8  -3   4      124.69      129.22      4.43 o 
  -8  -2   4      210.68      211.86      4.03 o 
  -7  -2   4        0.34       -0.55      0.55 o 
  -6  -2   4      480.45      483.29      6.91 o 
  -5  -2   4       36.35       40.44      1.12 o 
  -4  -2   4     2525.05     2420.63     21.10 o 
  -3  -2   4     1014.41      954.93      7.84 o 
  -2  -2   4      792.58      723.45      6.95 o 
  -1  -2   4    19740.00    15099.63    181.86 o 
   0  -2   4     2276.99     2272.57     20.23 o 
   1  -2   4     4052.40     3994.74     35.50 o 
   2  -2   4     4150.94     4108.15     34.66 o 
   3  -2   4      139.06      153.89      2.01 o 
   4  -2   4     1602.60     1608.71     19.44 o 
   5  -2   4       51.38       50.92      1.58 o 
   6  -2   4      397.38      383.05      6.54 o 
   7  -2   4      241.96      231.17      4.78 o 
   8  -2   4       50.20       47.62      2.83 o 
  -8  -1   4      252.35      244.45      4.29 o 
  -7  -1   4       76.42       79.71      2.15 o 
  -6  -1   4      623.43      614.78      7.18 o 
  -5  -1   4     2156.66     2179.86     19.20 o 
  -4  -1   4        0.36        1.03      0.32 o 
  -3  -1   4      999.65      954.13      8.75 o 
  -2  -1   4      773.52      812.75      9.66 o 
  -1  -1   4     2853.81     2711.43     28.77 o 
   0  -1   4     3018.13     2988.82     28.84 o 
   1  -1   4     2171.42     2179.30     18.47 o 
   2  -1   4     5941.77     5626.03     43.64 o 
   3  -1   4     1017.68     1053.69     10.19 o 
   4  -1   4     1425.15     1436.52     17.57 o 
   5  -1   4     1137.96     1101.87     14.01 o 
   6  -1   4        0.59        0.89      0.74 o 
   7  -1   4      217.11      217.92      5.00 o 
   8  -1   4        9.15        6.45      2.08 o 
  -9   0   4      244.11      260.30      5.43 o 
  -8   0   4       18.43       13.77      1.22 o 
  -7   0   4      693.15      718.09     10.52 o 
  -6   0   4       22.85       19.65      0.67 o 
  -5   0   4      565.22      583.25      6.00 o 
  -4   0   4     1029.56     1023.02      7.81 o 
  -3   0   4     1596.14     1564.64     13.32 o 
  -2   0   4     3539.91     3493.51     51.25 o 
  -1   0   4      284.93      305.72      6.93 o 
   0   0   4       92.73       78.86      1.20 o 
   1   0   4      223.72      215.86      2.97 o 
   2   0   4      720.54      703.72      5.91 o 
   3   0   4      210.07      228.36      2.80 o 
   4   0   4      604.02      588.86      8.04 o 
   5   0   4     1316.24     1306.82     18.17 o 
   6   0   4        9.20       13.18      1.13 o 
   7   0   4      271.84      257.02      5.60 o 
  -9   1   4      365.09      364.83     11.84 o 
  -8   1   4       11.61       11.90      2.04 o 
  -7   1   4     2430.96     2455.12     28.82 o 
  -6   1   4      871.16      903.34      8.94 o 
  -5   1   4       24.60       25.72      0.73 o 
  -4   1   4     2661.83     2631.93     24.16 o 
  -3   1   4        8.08        7.72      0.60 o 
  -2   1   4     2768.45     2705.73     27.01 o 
  -1   1   4      162.85      163.89      2.05 o 
   0   1   4     1722.31     1804.24     15.68 o 
   1   1   4     3268.37     3270.24     27.25 o 
   2   1   4        0.59        2.65      0.53 o 
   3   1   4      695.70      683.70      8.70 o 
   4   1   4      255.25      258.98      4.31 o 
   5   1   4      200.79      193.87      4.11 o 
   6   1   4       91.21       89.53      2.77 o 
   7   1   4       46.40       47.75      2.21 o 
  -9   2   4      120.94      122.93      5.84 o 
  -8   2   4      121.54      117.81      5.23 o 
  -7   2   4      785.07      800.07     15.66 o 
  -6   2   4     1369.14     1395.02     13.27 o 
  -5   2   4      189.27      188.02      2.17 o 
  -4   2   4     7168.85     7068.96     66.71 o 
  -3   2   4     3567.69     3576.89     34.54 o 
  -2   2   4     1011.56     1071.51     12.77 o 
  -1   2   4     4568.74     4579.43     36.63 o 
   0   2   4        0.79       -0.23      0.26 o 
   1   2   4     2226.97     2319.00     18.71 o 
   2   2   4      460.06      469.42      5.08 o 
   3   2   4     1042.75     1036.57     11.70 o 
   4   2   4      888.63      839.35     11.19 o 
   5   2   4       17.29       22.81      1.39 o 
   6   2   4      259.48      255.72      5.38 o 
  -9   3   4       51.28       47.72      3.51 o 
  -8   3   4      523.75      543.15     13.12 o 
  -7   3   4      118.83      122.92      2.95 o 
  -6   3   4      338.07      349.12      5.49 o 
  -5   3   4       42.01       45.97      1.98 o 
  -4   3   4     1521.29     1551.42     25.34 o 
  -3   3   4     1871.62     1939.30     24.52 o 
  -2   3   4     1242.75     1348.92     15.09 o 
  -1   3   4     7384.28     7187.23     58.93 o 
   0   3   4     1692.62     1775.20     14.26 o 
   1   3   4      791.42      806.83      8.36 o 
   2   3   4     2042.76     2047.73     21.91 o 
   3   3   4        3.98        4.88      0.63 o 
   4   3   4      331.59      326.18      5.98 o 
   5   3   4       55.46       54.15      2.21 o 
   6   3   4      127.08      131.31      3.73 o 
  -9   4   4       12.57       16.63      1.20 o 
  -8   4   4      404.45      398.09      7.75 o 
  -7   4   4      507.92      526.79      8.91 o 
  -6   4   4      255.63      258.28      4.96 o 
  -5   4   4     1551.65     1571.94     19.37 o 
  -4   4   4      428.41      427.33      7.28 o 
  -3   4   4      666.17      714.26     10.24 o 
  -2   4   4      165.29      170.64      3.00 o 
  -1   4   4      910.21      961.86      9.45 o 
   0   4   4      940.23      993.76      9.93 o 
   1   4   4      223.67      219.61      3.43 o 
   2   4   4     2266.77     2202.81     23.64 o 
   3   4   4      256.33      263.35      4.05 o 
   4   4   4      135.47      138.34      4.74 o 
   5   4   4      298.35      304.06      6.17 o 
  -9   5   4      373.67      373.92      9.26 o 
  -8   5   4        7.26        7.39      0.96 o 
  -7   5   4     1105.65     1103.64     18.47 o 
  -6   5   4       23.81       27.83      1.33 o 
  -5   5   4     1207.35     1216.28     16.77 o 
  -4   5   4     1351.17     1418.45     20.93 o 
  -3   5   4      116.37      127.78      2.36 o 
  -2   5   4     3380.79     3399.20     41.36 o 
  -1   5   4      451.95      458.54      5.62 o 
   0   5   4       37.87       39.78      1.33 o 
   1   5   4      760.65      772.02     11.01 o 
   2   5   4      113.70      120.80      6.45 o 
   3   5   4      146.56      144.78      3.56 o 
   4   5   4       31.07       27.45      1.72 o 
  -9   6   4      427.28      446.08     15.11 o 
  -8   6   4       32.09       31.27      1.76 o 
  -7   6   4     1189.33     1149.57     31.24 o 
  -6   6   4     1029.11     1024.97     17.73 o 
  -5   6   4       76.54       82.19      4.64 o 
  -4   6   4     1219.08     1227.97     20.79 o 
  -3   6   4      174.58      174.60      3.84 o 
  -2   6   4     1025.91     1056.90     13.69 o 
  -1   6   4      410.80      406.52      7.77 o 
   0   6   4       14.58       16.95      2.48 o 
   1   6   4      918.74      921.93     18.36 o 
   2   6   4      179.06      170.50      4.64 o 
   3   6   4       99.87      104.64      3.68 o 
   4   6   4       49.83       53.04      2.79 o 
  -9   7   4      101.05       96.36      4.42 o 
  -8   7   4       69.92       67.43      3.74 o 
  -7   7   4      212.37      217.12     13.86 o 
  -6   7   4      455.44      488.30      9.62 o 
  -5   7   4       13.31       13.25      1.63 o 
  -4   7   4     1847.88     1933.84     26.21 o 
  -3   7   4      253.39      254.51      4.65 o 
  -2   7   4       18.23       21.74      2.59 o 
  -1   7   4      636.88      625.03     11.45 o 
   0   7   4        0.48        1.29      0.70 o 
   1   7   4      313.42      318.74      7.05 o 
   2   7   4       33.52       35.81      2.18 o 
   3   7   4       17.57       21.06      2.45 o 
  -9   8   4        0.11        0.54      1.07 o 
  -8   8   4      233.18      201.42      7.54 o 
  -7   8   4      107.19      101.13      3.44 o 
  -6   8   4        2.82        5.69      2.91 o 
  -5   8   4      370.99      372.20      8.03 o 
  -4   8   4      511.66      526.65      8.42 o 
  -3   8   4       90.65       95.36      2.97 o 
  -2   8   4        0.09       -0.43      0.43 o 
  -1   8   4      492.35      486.92     11.33 o 
   0   8   4      265.54      260.15     11.44 o 
   1   8   4       93.14       87.55      4.60 o 
   2   8   4       47.64       55.87      4.05 o 
  -8   9   4       97.92      105.03      5.45 o 
  -7   9   4      428.06      427.82     13.56 o 
  -6   9   4        5.54        5.86      1.66 o 
  -5   9   4      449.77      437.22     10.19 o 
  -4   9   4      168.42      181.52      4.69 o 
  -3   9   4       37.57       36.05      1.93 o 
  -2   9   4       75.43       74.59      2.72 o 
  -1   9   4       29.56       28.99      1.61 o 
   0   9   4       69.69       58.90      3.73 o 
  -7  10   4      314.69      325.55     11.68 o 
  -6  10   4       15.55       15.52      2.72 o 
  -5  10   4      146.13      153.57      5.93 o 
  -4  10   4      331.44      311.63     10.15 o 
  -3  10   4        3.29        4.48      1.78 o 
  -2  10   4      313.93      308.92      9.46 o 
   1 -11   5      118.42      115.39      3.37 o 
   2 -11   5       41.29       34.17      1.97 o 
   3 -11   5      185.15      177.97      3.44 o 
   4 -11   5       33.61       35.46      1.79 o 
   5 -11   5      110.60      109.54      3.81 o 
  -1 -10   5       71.36       65.21      2.97 o 
   0 -10   5       34.78       38.54      4.11 o 
   1 -10   5      175.79      179.79      4.16 o 
   2 -10   5        0.02        1.25      0.55 o 
   3 -10   5      434.22      447.36      6.48 o 
   4 -10   5      183.87      182.22      4.20 o 
   5 -10   5       74.40       71.36      2.94 o 
   6 -10   5      209.93      204.36      5.49 o 
  -3  -9   5       52.56       57.31      2.49 o 
  -2  -9   5       16.17       15.76      2.18 o 
  -1  -9   5      267.84      254.29      5.35 o 
   0  -9   5       34.42       31.19      1.65 o 
   1  -9   5      222.35      214.43      3.65 o 
   2  -9   5      102.78      105.98      2.31 o 
   3  -9   5       26.07       35.51      1.30 o 
   4  -9   5      349.41      346.32      6.08 o 
   5  -9   5       18.54       19.39      2.39 o 
   6  -9   5      346.44      335.03      7.51 o 
   7  -9   5       86.12       88.30      8.17 o 
  -4  -8   5       12.53        9.77      1.30 o 
  -3  -8   5      216.91      208.88      5.11 o 
  -2  -8   5       70.04       69.89      1.90 o 
  -1  -8   5      136.86      142.03      2.42 o 
   0  -8   5      635.49      637.96      8.82 o 
   1  -8   5      160.86      158.44      2.71 o 
   2  -8   5      599.63      620.91      7.63 o 
   3  -8   5      257.84      241.84      4.21 o 
   4  -8   5      204.99      201.49      4.72 o 
   5  -8   5      314.62      304.09      6.69 o 
   6  -8   5       24.23       25.36      1.49 o 
   7  -8   5       70.65       70.89      3.27 o 
  -5  -7   5      263.84      295.68     10.71 o 
  -4  -7   5       52.48       59.79      2.28 o 
  -3  -7   5      412.55      396.72      5.52 o 
  -2  -7   5     1095.57     1079.30     13.66 o 
  -1  -7   5       12.09       11.81      0.68 o 
   0  -7   5      721.62      711.52      6.39 o 
   1  -7   5      818.90      817.96      8.40 o 
   2  -7   5      364.02      366.19      4.82 o 
   3  -7   5      594.00      604.70      8.21 o 
   4  -7   5       64.61       65.52      1.84 o 
   5  -7   5      399.96      416.46      7.04 o 
   6  -7   5      233.09      217.86      5.79 o 
   7  -7   5      142.77      147.76      4.75 o 
   8  -7   5      110.26      120.47      4.42 o 
  -6  -6   5       62.60       59.25      4.53 o 
  -5  -6   5       48.36       44.48      2.00 o 
  -4  -6   5      145.04      148.57      3.17 o 
  -3  -6   5        6.59        3.99      0.65 o 
  -2  -6   5     1730.18     1712.77     17.24 o 
  -1  -6   5       93.93       86.29      1.45 o 
   0  -6   5      636.32      640.31      5.72 o 
   1  -6   5     1943.15     1964.89     15.02 o 
   2  -6   5       10.92       10.90      1.13 o 
   3  -6   5     1898.59     1879.93     20.12 o 
   4  -6   5       39.97       42.73      1.43 o 
   5  -6   5       70.16       69.09      2.09 o 
   6  -6   5      406.76      405.78      8.77 o 
   7  -6   5      105.83      103.56      4.11 o 
   8  -6   5      227.82      225.49      6.33 o 
  -6  -5   5      306.69      323.40      7.53 o 
  -5  -5   5        8.34        7.95      0.89 o 
  -4  -5   5      452.36      436.31      6.44 o 
  -3  -5   5      677.57      680.62      9.53 o 
  -2  -5   5      291.86      277.81      3.42 o 
  -1  -5   5      439.86      461.91      4.62 o 
   0  -5   5      135.82      134.61      1.85 o 
   1  -5   5     1176.93     1218.82      9.48 o 
   2  -5   5        4.27        5.35      0.42 o 
   3  -5   5     2249.29     2305.51     19.52 o 
   4  -5   5     1003.26      998.99     12.90 o 
   5  -5   5       51.37       51.33      2.10 o 
   6  -5   5      824.43      840.87     19.18 o 
   7  -5   5       77.04       78.75      3.29 o 
   8  -5   5       95.30       88.04      3.66 o 
  -7  -4   5       22.05       24.13      1.63 o 
  -6  -4   5      146.95      150.42      3.68 o 
  -5  -4   5      540.05      531.99      6.74 o 
  -4  -4   5      440.03      411.37      5.60 o 
  -3  -4   5     1154.65     1145.90     11.77 o 
  -2  -4   5      104.41      111.07      1.89 o 
  -1  -4   5     2026.45     1973.99     16.98 o 
   0  -4   5     2239.82     2261.69     18.07 o 
   1  -4   5      480.19      537.68      4.52 o 
   2  -4   5      713.75      736.11      6.26 o 
   3  -4   5        3.52        4.20      0.50 o 
   4  -4   5      687.76      686.77      7.56 o 
   5  -4   5        0.99        2.27      1.14 o 
   6  -4   5      603.59      592.17     11.65 o 
   7  -4   5      382.38      373.30      9.05 o 
   8  -4   5       13.14       15.54      1.78 o 
  -8  -3   5      251.12      261.16      4.76 o 
  -7  -3   5      115.75      121.49      3.28 o 
  -6  -3   5       67.74       72.78      2.10 o 
  -5  -3   5     1373.78     1380.40     14.13 o 
  -4  -3   5       28.19       28.46      1.03 o 
  -3  -3   5     1553.73     1548.42     14.66 o 
  -2  -3   5      703.22      663.38      6.30 o 
  -1  -3   5      934.86      990.61     12.58 o 
   0  -3   5     3644.04     3586.47     31.61 o 
   1  -3   5        4.32        4.93      0.38 o 
   2  -3   5     3569.56     3630.38     28.73 o 
   3  -3   5     2157.47     2130.86     17.24 o 
   4  -3   5      226.56      222.93      3.05 o 
   5  -3   5      641.11      637.12      8.74 o 
   6  -3   5       14.26       14.75      1.15 o 
   7  -3   5      135.39      125.22      4.23 o 
   8  -3   5        2.06        1.97      1.14 o 
  -8  -2   5       21.52       23.73      3.16 o 
  -7  -2   5      158.85      162.43      3.37 o 
  -6  -2   5       32.54       31.70      1.22 o 
  -5  -2   5     1529.91     1518.53     15.22 o 
  -4  -2   5      363.27      369.37      4.11 o 
  -3  -2   5     2313.63     2319.94     19.83 o 
  -2  -2   5     5084.64     4821.99     48.22 o 
  -1  -2   5       48.67       55.43      1.11 o 
   0  -2   5     5122.11     5071.44     58.70 o 
   1  -2   5     1234.19     1293.31     11.47 o 
   2  -2   5      792.76      803.63      6.59 o 
   3  -2   5     2794.84     2789.05     25.22 o 
   4  -2   5       22.29       23.56      0.93 o 
   5  -2   5     1388.71     1365.90     17.16 o 
   6  -2   5      665.45      644.18     10.02 o 
   7  -2   5       71.80       70.09      2.45 o 
  -8  -1   5      113.84      119.20      3.22 o 
  -7  -1   5      240.30      249.82      4.32 o 
  -6  -1   5      928.32      957.58      9.60 o 
  -5  -1   5      104.19      105.21      1.50 o 
  -4  -1   5     1332.96     1394.56     11.66 o 
  -3  -1   5      100.38      100.58      2.68 o 
  -2  -1   5     3932.80     3835.35     38.47 o 
  -1  -1   5      872.20      905.27      9.10 o 
   0  -1   5     3404.04     3422.79     30.19 o 
   1  -1   5     4318.51     4338.18     35.19 o 
   2  -1   5      184.97      214.22      2.08 o 
   3  -1   5     1443.76     1450.20     14.81 o 
   4  -1   5      448.60      429.32      5.47 o 
   5  -1   5       66.12       58.53      2.02 o 
   6  -1   5      382.34      376.29      6.71 o 
   7  -1   5       16.30       15.85      1.32 o 
  -9   0   5      106.11      113.40      4.56 o 
  -8   0   5      349.43      365.42      8.08 o 
  -7   0   5       89.02       85.78      1.90 o 
  -6   0   5     2188.73     2190.74     19.46 o 
  -5   0   5     1355.58     1362.26     10.77 o 
  -4   0   5     1960.60     1969.75     16.16 o 
  -3   0   5     4693.61     4619.88     39.85 o 
  -2   0   5       57.82       60.46      1.12 o 
  -1   0   5      408.41      423.11      5.59 o 
   0   0   5      257.42      279.73      3.25 o 
   1   0   5     1611.07     1640.68     13.18 o 
   2   0   5        4.18       10.69      0.68 o 
   3   0   5      463.50      445.36      5.21 o 
   4   0   5      918.59      919.85     11.94 o 
   5   0   5       36.52       39.40      1.71 o 
   6   0   5      270.19      255.42      5.20 o 
   7   0   5       21.38       24.17      1.65 o 
  -9   1   5        0.26        0.37      1.39 o 
  -8   1   5      588.19      601.18     16.31 o 
  -7   1   5      138.84      150.00      2.75 o 
  -6   1   5      476.11      471.08      4.90 o 
  -5   1   5     2222.56     2260.82     19.95 o 
  -4   1   5      592.35      593.70      5.89 o 
  -3   1   5     8341.03     7665.48     70.49 o 
  -2   1   5      512.54      534.71      9.20 o 
  -1   1   5     2501.63     2534.04     23.06 o 
   0   1   5     7102.54     6897.65     53.67 o 
   1   1   5      804.85      885.39      7.43 o 
   2   1   5       70.96       56.46      1.29 o 
   3   1   5       50.93       54.92      1.39 o 
   4   1   5      238.82      234.52      4.13 o 
   5   1   5       63.92       68.81      2.29 o 
   6   1   5      324.72      321.51      6.26 o 
  -8   2   5      343.97      330.78     10.18 o 
  -7   2   5      681.82      705.38     12.90 o 
  -6   2   5        1.85        2.37      0.28 o 
  -5   2   5     2683.27     2720.24     21.23 o 
  -4   2   5      317.74      337.62      3.66 o 
  -3   2   5     2203.74     2274.63     31.58 o 
  -2   2   5     2452.25     2512.22     27.31 o 
  -1   2   5     1403.35     1444.27     12.04 o 
   0   2   5     7344.00     7164.10     50.12 o 
   1   2   5        2.71        4.89      0.41 o 
   2   2   5     2177.12     2180.82     20.98 o 
   3   2   5     1369.98     1347.86     14.97 o 
   4   2   5       15.37       14.76      1.14 o 
   5   2   5      267.64      259.68      5.28 o 
   6   2   5        6.26        9.58      1.27 o 
  -7   3   5      213.46      219.08      3.90 o 
  -6   3   5       89.44       94.31      2.11 o 
  -5   3   5      973.18     1011.68     15.27 o 
  -4   3   5      934.09      902.11     12.02 o 
  -3   3   5       10.02        6.49      0.56 o 
  -2   3   5     4228.04     4311.88     46.85 o 
  -1   3   5       24.95       22.71      0.63 o 
   0   3   5     1114.97     1172.58      9.71 o 
   1   3   5      637.62      647.57      6.86 o 
   2   3   5      478.67      461.62      5.23 o 
   3   3   5     1256.80     1270.98     14.38 o 
   4   3   5       19.98       16.77      1.08 o 
   5   3   5      327.70      318.42      7.36 o 
  -9   4   5      422.57      424.74     10.71 o 
  -8   4   5      573.71      570.16     14.15 o 
  -7   4   5       83.91       80.63      2.52 o 
  -6   4   5      982.81     1019.96     17.74 o 
  -5   4   5       45.92       42.00      3.78 o 
  -4   4   5      180.50      165.37      3.60 o 
  -3   4   5      414.48      438.93      8.16 o 
  -2   4   5     1663.89     1748.71     16.00 o 
  -1   4   5      815.97      836.31      8.94 o 
   0   4   5      288.67      298.11      4.77 o 
   1   4   5     1206.06     1213.24     16.64 o 
   2   4   5      146.04      149.98      2.72 o 
   3   4   5      335.51      325.95      4.83 o 
   4   4   5       76.96       76.34      2.43 o 
   5   4   5       37.63       36.42      2.10 o 
  -9   5   5      193.61      193.35      5.97 o 
  -8   5   5      357.60      357.90      9.87 o 
  -7   5   5       15.06       15.58      1.39 o 
  -6   5   5     2629.48     2634.27     43.38 o 
  -5   5   5      845.02      876.96     15.74 o 
  -4   5   5      450.79      457.01      8.05 o 
  -3   5   5     2505.20     2499.84     30.38 o 
  -2   5   5      247.57      260.84      4.01 o 
  -1   5   5     1358.19     1387.81     18.66 o 
   0   5   5       81.55       84.75      2.06 o 
   1   5   5      296.33      302.67      5.10 o 
   2   5   5      410.83      403.33      8.36 o 
   3   5   5       25.12       25.89      1.84 o 
   4   5   5      255.42      253.88      5.34 o 
  -9   6   5        2.86        0.76      0.98 o 
  -8   6   5      147.97      151.80      5.52 o 
  -7   6   5      248.17      217.96      7.26 o 
  -6   6   5      590.65      593.79     16.02 o 
  -5   6   5      844.67      832.20     21.54 o 
  -4   6   5      178.42      184.08      6.67 o 
  -3   6   5     2153.41     2218.10     32.84 o 
  -2   6   5     1185.29     1212.52     16.99 o 
  -1   6   5      746.51      755.78     13.42 o 
   0   6   5      980.28      986.31     20.86 o 
   1   6   5       65.43       65.18      4.77 o 
   2   6   5      185.88      182.11      4.93 o 
   3   6   5       33.32       33.96      2.55 o 
  -9   7   5       79.21       86.16      4.16 o 
  -8   7   5       79.39       84.54      4.14 o 
  -7   7   5      365.65      359.17     11.05 o 
  -6   7   5       10.35        8.66      1.53 o 
  -5   7   5      247.13      257.07      8.78 o 
  -4   7   5      217.97      215.69      5.11 o 
  -3   7   5      299.09      317.42      6.88 o 
  -2   7   5      292.96      301.60      6.03 o 
  -1   7   5       89.85       89.32      2.77 o 
   0   7   5      742.21      711.57     13.00 o 
   1   7   5       56.04       55.47      3.94 o 
   2   7   5      166.99      164.41      4.83 o 
  -8   8   5       28.98       23.54      2.46 o 
  -7   8   5      117.86      119.79      5.56 o 
  -6   8   5       96.26       95.38      4.86 o 
  -5   8   5        7.81        9.48      1.85 o 
  -4   8   5      583.26      580.30     11.41 o 
  -3   8   5        3.59        3.64      1.02 o 
  -2   8   5      136.16      143.12      5.28 o 
  -1   8   5      130.86      133.10      3.60 o 
   0   8   5       83.37       83.39      2.72 o 
   1   8   5       76.76       71.90      4.23 o 
  -8   9   5      235.16      240.42      9.09 o 
  -7   9   5       10.94       11.99      2.18 o 
  -6   9   5      321.08      318.31     11.21 o 
  -5   9   5       96.23       93.98      5.34 o 
  -4   9   5      122.40      120.56      4.95 o 
  -3   9   5      149.09      140.18      5.43 o 
  -2   9   5       34.98       33.23      2.42 o 
  -1   9   5      193.68      185.48      4.59 o 
   0   9   5       10.15       11.36      1.92 o 
  -6  10   5      297.52      293.89     11.12 o 
  -5  10   5      144.77      144.74      5.82 o 
  -4  10   5       20.24       23.59      2.29 o 
  -3  10   5      240.19      228.75      7.81 o 
   1 -11   6      109.29      112.54      3.35 o 
   2 -11   6       70.54       69.08      2.50 o 
   3 -11   6        2.35        4.04      0.74 o 
   4 -11   6      160.22      165.57      4.62 o 
  -1 -10   6       20.42       22.46      1.85 o 
   0 -10   6      196.66      214.67      5.74 o 
   1 -10   6       11.46        9.57      1.09 o 
   2 -10   6      291.40      287.21      4.67 o 
   3 -10   6       47.44       48.85      1.72 o 
   4 -10   6       64.09       66.11      2.26 o 
   5 -10   6      181.30      181.61      5.01 o 
   6 -10   6       16.76       17.48      1.62 o 
  -3  -9   6       25.02       18.58      1.58 o 
  -2  -9   6      170.82      155.96      2.99 o 
  -1  -9   6       17.99       14.98      1.06 o 
   0  -9   6       72.25       67.16      2.73 o 
   1  -9   6       31.35       26.28      1.11 o 
   2  -9   6      155.05      157.95      3.00 o 
   3  -9   6      168.38      175.70      3.19 o 
   4  -9   6       18.68       16.92      1.17 o 
   5  -9   6      349.84      351.29      7.71 o 
   6  -9   6       36.28       34.30      2.05 o 
  -4  -8   6      150.41      154.74      3.47 o 
  -3  -8   6        3.59        2.99      0.77 o 
  -2  -8   6      479.08      481.89      6.46 o 
  -1  -8   6      397.60      411.98      5.07 o 
   0  -8   6      230.30      222.33      4.60 o 
   1  -8   6      993.85      980.96     12.18 o 
   2  -8   6       29.40       28.46      1.16 o 
   3  -8   6      167.26      163.76      2.93 o 
   4  -8   6      174.23      167.81      4.37 o 
   5  -8   6      121.10      118.26      3.60 o 
   6  -8   6      169.92      166.88      4.61 o 
   7  -8   6        9.89       12.82      3.51 o 
  -5  -7   6       18.11       20.93      1.37 o 
  -4  -7   6      267.30      264.78      5.05 o 
  -3  -7   6      334.64      322.33      4.78 o 
  -2  -7   6       55.43       52.11      1.59 o 
  -1  -7   6      897.79      906.02      9.99 o 
   0  -7   6        1.43        2.27      0.43 o 
   1  -7   6     1702.00     1711.91     18.66 o 
   2  -7   6      879.43      889.48     10.27 o 
   3  -7   6      379.71      373.59      4.92 o 
   4  -7   6      908.51      905.66     15.96 o 
   5  -7   6      180.00      180.07      3.92 o 
   6  -7   6      208.28      210.89      4.47 o 
   7  -7   6       51.62       56.68      2.94 o 
  -6  -6   6       51.46       53.11      2.27 o 
  -5  -6   6       50.42       50.03      1.83 o 
  -4  -6   6       37.41       37.45      1.95 o 
  -3  -6   6      638.11      634.40      7.79 o 
  -2  -6   6      198.74      187.81      2.90 o 
  -1  -6   6     1003.42      988.20      9.17 o 
   0  -6   6      730.79      728.34      6.44 o 
   1  -6   6       17.08       19.32      0.67 o 
   2  -6   6     1189.55     1195.35     11.90 o 
   3  -6   6       80.12       80.63      1.63 o 
   4  -6   6      979.94      969.25     16.16 o 
   5  -6   6      263.45      257.16      8.94 o 
   6  -6   6      291.09      279.56      6.86 o 
   7  -6   6      330.86      339.52      8.19 o 
  -6  -5   6        0.78       -0.66      0.66 o 
  -5  -5   6      307.21      304.97      5.56 o 
  -4  -5   6      216.93      212.10      3.43 o 
  -3  -5   6       13.99       16.04      1.02 o 
  -2  -5   6      458.55      458.77      5.13 o 
  -1  -5   6      138.34      139.38      1.89 o 
   0  -5   6     1735.89     1714.81     14.47 o 
   1  -5   6       43.31       47.40      1.00 o 
   2  -5   6     1070.59     1052.60     10.02 o 
   3  -5   6      858.19      838.23     19.77 o 
   4  -5   6      149.64      155.06      3.00 o 
   5  -5   6      413.68      429.03      7.12 o 
   6  -5   6       78.38       77.28      3.21 o 
   7  -5   6      257.51      247.35      6.53 o 
  -7  -4   6      212.80      215.12      4.03 o 
  -6  -4   6       29.89       35.15      1.47 o 
  -5  -4   6      693.13      669.42      9.16 o 
  -4  -4   6     1258.21     1244.06     12.90 o 
  -3  -4   6        3.41        3.65      0.43 o 
  -2  -4   6     1636.32     1610.84     15.29 o 
  -1  -4   6     2363.16     2322.72     23.98 o 
   0  -4   6      320.26      322.22      3.35 o 
   1  -4   6      663.15      666.31      7.16 o 
   2  -4   6      106.85      101.39      1.42 o 
   3  -4   6     1726.12     1761.59     16.39 o 
   4  -4   6       16.22       17.23      0.83 o 
   5  -4   6      705.53      710.45      9.15 o 
   6  -4   6      304.91      303.22      7.18 o 
   7  -4   6       13.84       15.00      1.68 o 
  -8  -3   6       85.57       88.01      5.65 o 
  -7  -3   6      115.44      124.24      4.29 o 
  -6  -3   6      298.79      303.24      4.00 o 
  -5  -3   6       15.79       12.50      0.75 o 
  -4  -3   6      701.72      700.47      7.66 o 
  -3  -3   6       31.62       35.71      0.95 o 
  -2  -3   6     2806.09     2648.98     27.04 o 
  -1  -3   6     2806.14     2686.03     24.90 o 
   0  -3   6       22.08       26.99      0.74 o 
   1  -3   6     3614.69     3498.98     27.39 o 
   2  -3   6     2086.66     2107.59     17.86 o 
   3  -3   6      721.07      723.86      6.64 o 
   4  -3   6      373.03      371.89      4.65 o 
   5  -3   6      147.30      138.82      3.26 o 
   6  -3   6      410.55      394.93      7.56 o 
   7  -3   6       15.91       20.69      1.87 o 
  -8  -2   6      129.70      134.73      3.18 o 
  -7  -2   6       14.30       11.48      0.77 o 
  -6  -2   6      632.34      628.06      6.88 o 
  -5  -2   6      185.22      185.90      2.50 o 
  -4  -2   6      457.22      474.06      5.17 o 
  -3  -2   6      716.28      727.47      8.40 o 
  -2  -2   6       37.15       29.90      0.87 o 
  -1  -2   6     2596.90     2670.60     24.72 o 
   0  -2   6      366.97      405.84      3.99 o 
   1  -2   6     4220.46     4191.68     35.16 o 
   2  -2   6     3006.21     2999.37     27.65 o 
   3  -2   6      231.02      214.64      3.30 o 
   4  -2   6     3099.48     3079.93     30.62 o 
   5  -2   6      168.88      180.75      3.88 o 
   6  -2   6       92.71       89.93      2.72 o 
   7  -2   6      146.34      151.41      4.02 o 
  -8  -1   6      137.49      139.96      2.98 o 
  -7  -1   6      219.90      235.71      3.50 o 
  -6  -1   6       85.99       77.54      1.55 o 
  -5  -1   6      869.54      878.13      8.82 o 
  -4  -1   6      395.65      401.51      4.40 o 
  -3  -1   6     1432.59     1373.22     13.14 o 
  -2  -1   6     2758.87     2727.54     27.67 o 
  -1  -1   6     1801.01     1863.77     17.43 o 
   0  -1   6     3459.69     3536.88     28.25 o 
   1  -1   6       81.43       80.10      1.31 o 
   2  -1   6      740.83      785.04      7.58 o 
   3  -1   6       74.28       81.66      1.32 o 
   4  -1   6     1939.65     1924.68     20.82 o 
   5  -1   6      442.06      443.94      7.46 o 
   6  -1   6       64.15       61.95      2.28 o 
   7  -1   6      386.22      402.01      7.54 o 
  -8   0   6      240.18      243.73      8.10 o 
  -7   0   6     1236.34     1300.00     14.01 o 
  -6   0   6       58.36       58.86      1.16 o 
  -5   0   6     1104.99     1144.23     11.20 o 
  -4   0   6     2493.06     2489.27     26.84 o 
  -3   0   6      267.84      269.80      3.12 o 
  -2   0   6     1981.49     2011.01     20.57 o 
  -1   0   6       20.68       26.57      0.67 o 
   0   0   6     2655.10     2653.10     22.78 o 
   1   0   6     3654.87     3905.00     33.52 o 
   2   0   6      665.03      673.87      6.71 o 
   3   0   6     1202.08     1201.53     13.37 o 
   4   0   6       34.70       35.59      1.23 o 
   5   0   6      134.90      131.73      3.34 o 
   6   0   6        0.05       -0.08      0.68 o 
  -7   1   6     1457.54     1483.86     18.02 o 
  -6   1   6        8.64       10.64      0.72 o 
  -5   1   6      473.72      489.27      5.52 o 
  -4   1   6     5999.67     5744.59     49.67 o 
  -3   1   6      170.33      176.70      2.40 o 
  -2   1   6     4177.42     4191.73     44.82 o 
  -1   1   6     1319.82     1333.36     20.21 o 
   0   1   6      515.11      596.70      5.10 o 
   1   1   6     3430.80     3599.55     27.07 o 
   2   1   6      174.41      187.50      2.54 o 
   3   1   6     1002.65      983.39     11.27 o 
   4   1   6      376.25      387.76      5.77 o 
   5   1   6      188.05      187.21      4.24 o 
   6   1   6      329.11      332.09      6.56 o 
  -7   2   6      235.96      238.27      5.50 o 
  -6   2   6      205.97      206.46      4.34 o 
  -5   2   6        2.27        2.86      0.39 o 
  -4   2   6     1494.59     1516.98     16.98 o 
  -3   2   6       61.59       67.55      1.35 o 
  -2   2   6     2797.89     2825.50     26.09 o 
  -1   2   6     3026.43     3018.39     24.74 o 
   0   2   6      241.98      297.97      2.96 o 
   1   2   6     2447.52     2491.04     22.81 o 
   2   2   6      857.83      875.33      9.07 o 
   3   2   6       64.09       68.60      1.73 o 
   4   2   6      354.44      346.61      5.43 o 
   5   2   6       17.77       15.83      1.39 o 
   6   2   6      332.71      333.07      6.74 o 
  -7   3   6      130.64      131.67      3.29 o 
  -6   3   6      727.52      713.92     12.83 o 
  -5   3   6     1334.13     1267.42     21.56 o 
  -4   3   6       90.86      103.70      2.63 o 
  -3   3   6      231.38      217.14      3.15 o 
  -2   3   6       34.94       41.48      1.18 o 
  -1   3   6      588.61      610.92      5.41 o 
   0   3   6       11.23       13.88      0.98 o 
   1   3   6      808.05      803.38      9.11 o 
   2   3   6     1080.27     1126.00     12.49 o 
   3   3   6        1.43        1.32      0.51 o 
   4   3   6      491.37      480.55      7.14 o 
   5   3   6      160.01      162.60      4.27 o 
  -9   4   6       63.01       61.33      2.29 o 
  -8   4   6      202.25      208.64      7.33 o 
  -7   4   6      621.40      619.48     11.58 o 
  -6   4   6       46.74       46.00      1.95 o 
  -5   4   6     1415.04     1434.24     24.40 o 
  -4   4   6       56.74       58.19      4.59 o 
  -3   4   6     1104.63     1109.34     17.13 o 
  -2   4   6     1376.89     1404.57     14.05 o 
  -1   4   6       63.86       72.55      4.21 o 
   0   4   6      323.19      325.47      5.28 o 
   1   4   6       26.91       30.27      1.24 o 
   2   4   6      130.61      137.69      3.68 o 
   3   4   6        3.47        4.82      0.86 o 
   4   4   6      166.73      168.85      4.08 o 
  -9   5   6      156.12      158.86      5.14 o 
  -8   5   6      143.42      136.63      6.08 o 
  -7   5   6     1104.58     1081.79     19.22 o 
  -6   5   6      125.80      128.85      4.23 o 
  -5   5   6      957.12      938.38     16.92 o 
  -4   5   6      934.06      913.77     16.50 o 
  -3   5   6      224.51      231.49      4.62 o 
  -2   5   6     1702.97     1760.28     26.32 o 
  -1   5   6        3.40        5.18      0.59 o 
   0   5   6     1101.89     1115.28     15.52 o 
   1   5   6      749.10      744.32     10.91 o 
   2   5   6       45.84       44.34      2.28 o 
   3   5   6      217.96      222.51      5.82 o 
   4   5   6       31.63       33.49      2.30 o 
  -9   6   6      108.01      106.69      4.32 o 
  -8   6   6        5.46        6.29      1.04 o 
  -7   6   6      326.18      333.12     20.43 o 
  -6   6   6      283.44      286.22      9.05 o 
  -5   6   6      440.56      432.44     12.62 o 
  -4   6   6     1556.76     1532.39     37.87 o 
  -3   6   6      137.64      143.22      5.39 o 
  -2   6   6      840.81      862.83     21.49 o 
  -1   6   6      664.87      658.65     11.95 o 
   0   6   6       53.63       53.87      1.84 o 
   1   6   6      501.29      506.64     12.64 o 
   2   6   6        1.26        2.12      1.31 o 
   3   6   6      206.68      213.46      5.94 o 
  -9   7   6       95.93       89.10      4.29 o 
  -8   7   6      205.15      201.42      7.30 o 
  -7   7   6        9.00        8.63      1.59 o 
  -6   7   6       85.95       82.65      4.29 o 
  -5   7   6       39.45       34.32      2.81 o 
  -4   7   6      298.55      305.75     10.25 o 
  -3   7   6       82.50       82.67      2.86 o 
  -2   7   6      100.06      102.09      4.19 o 
  -1   7   6      602.45      605.16     11.27 o 
   0   7   6       53.60       49.34      2.04 o 
   1   7   6      178.36      183.09     13.73 o 
   2   7   6       69.75       73.05      3.23 o 
  -8   8   6      392.97      390.50     12.41 o 
  -7   8   6      116.04      123.33      5.84 o 
  -6   8   6       67.93       69.30      4.23 o 
  -5   8   6      611.42      630.11     18.27 o 
  -4   8   6        2.27        3.17      0.86 o 
  -3   8   6       37.03       35.03      2.40 o 
  -2   8   6       86.46       89.45      4.01 o 
  -1   8   6       67.30       65.63      2.38 o 
   0   8   6       58.11       62.35      4.27 o 
  -7   9   6      240.11      238.37      9.33 o 
  -6   9   6        8.27        7.08      2.00 o 
  -5   9   6      493.87      486.35     15.50 o 
  -4   9   6       58.16       63.83      3.53 o 
  -3   9   6       67.65       65.77      3.60 o 
  -2   9   6      332.61      328.25     10.01 o 
  -1   9   6        7.04        6.92      1.00 o 
  -5  10   6       78.05       74.36      3.97 o 
  -4  10   6      107.86      100.44      4.77 o 
   2 -11   7       51.86       52.09      2.23 o 
   3 -11   7      130.97      137.56      2.95 o 
  -1 -10   7       70.51       68.38      3.11 o 
   0 -10   7        1.19        1.80      0.80 o 
   1 -10   7      177.69      169.17      4.05 o 
   2 -10   7        8.46        6.30      0.76 o 
   3 -10   7      105.57      108.48      2.47 o 
   4 -10   7       37.27       37.13      2.09 o 
   5 -10   7       33.32       35.76      2.12 o 
  -2  -9   7        2.42        3.62      0.85 o 
  -1  -9   7      138.75      132.01      4.18 o 
   0  -9   7       30.94       29.85      2.07 o 
   1  -9   7       82.47       78.74      2.46 o 
   2  -9   7      271.77      262.46      6.19 o 
   3  -9   7        5.80        6.78      0.71 o 
   4  -9   7      202.89      184.01      5.31 o 
   5  -9   7       12.62       13.50      1.38 o 
   6  -9   7       63.94       60.15      2.72 o 
  -4  -8   7       13.44        9.37      1.09 o 
  -3  -8   7      257.34      264.66      4.73 o 
  -2  -8   7      107.51      112.43      2.49 o 
  -1  -8   7      150.82      144.12      2.48 o 
   0  -8   7      438.69      426.09      7.21 o 
   1  -8   7       56.62       63.73      1.70 o 
   2  -8   7      280.65      277.56      4.53 o 
   3  -8   7      134.70      123.78      2.48 o 
   4  -8   7      324.91      312.12      6.85 o 
   5  -8   7      362.06      341.19      7.47 o 
   6  -8   7       25.24       22.02      1.71 o 
  -5  -7   7       94.06       97.19      2.72 o 
  -4  -7   7        2.54        0.39      0.66 o 
  -3  -7   7      264.75      275.22      4.31 o 
  -2  -7   7      248.30      261.54      4.04 o 
  -1  -7   7       92.45       90.00      1.81 o 
   0  -7   7     1344.75     1359.94     12.50 o 
   1  -7   7      316.67      313.86      4.12 o 
   2  -7   7      516.73      516.93      8.16 o 
   3  -7   7      777.61      795.59      9.97 o 
   4  -7   7        0.03       -0.34      0.64 o 
   5  -7   7      353.86      351.21      7.51 o 
   6  -7   7      119.60      116.39      5.71 o 
   7  -7   7      212.15      204.81      6.07 o 
  -6  -6   7       60.79       62.04      3.09 o 
  -5  -6   7       97.48       99.16      2.69 o 
  -4  -6   7      387.69      383.07      5.88 o 
  -3  -6   7       83.37       81.04      1.95 o 
  -2  -6   7      580.41      559.53      8.22 o 
  -1  -6   7        7.50       10.71      0.59 o 
   0  -6   7       52.54       58.01      1.15 o 
   1  -6   7      668.28      670.14      7.15 o 
   2  -6   7       80.34       82.54      1.54 o 
   3  -6   7     1483.93     1483.93     18.42 o 
   4  -6   7       42.85       44.36      1.98 o 
   5  -6   7       38.64       45.69      2.02 o 
   6  -6   7      707.86      705.52     11.15 o 
   7  -6   7       15.82       11.99      1.66 o 
  -6  -5   7      194.75      194.77      4.70 o 
  -5  -5   7        2.38        2.63      0.68 o 
  -4  -5   7      520.55      509.74      6.58 o 
  -3  -5   7      668.25      638.76      7.29 o 
  -2  -5   7      712.42      708.24      7.45 o 
  -1  -5   7     1006.77     1014.57      9.36 o 
   0  -5   7      232.29      230.13      2.56 o 
   1  -5   7      296.82      315.03      3.30 o 
   2  -5   7      227.02      233.38      2.97 o 
   3  -5   7      164.36      165.99      2.60 o 
   4  -5   7       82.60       79.02      2.24 o 
   5  -5   7       12.20       12.73      1.05 o 
   6  -5   7      541.57      536.65     11.21 o 
   7  -5   7       21.32       21.10      1.96 o 
  -7  -4   7        2.24        1.19      0.71 o 
  -6  -4   7      484.74      513.60      7.36 o 
  -5  -4   7      841.29      841.84      9.95 o 
  -4  -4   7      241.44      221.82      3.27 o 
  -3  -4   7      914.51      909.23     10.05 o 
  -2  -4   7       19.72       24.62      0.86 o 
  -1  -4   7     1990.95     2002.58     18.98 o 
   0  -4   7     1326.31     1303.29     11.09 o 
   1  -4   7     1299.35     1326.83     11.05 o 
   2  -4   7     1136.60     1118.72     10.60 o 
   3  -4   7      305.83      318.39      4.16 o 
   4  -4   7      371.81      390.22      5.59 o 
   5  -4   7      205.57      214.89      3.74 o 
   6  -4   7       40.29       36.09      5.59 o 
   7  -4   7       57.54       54.05      2.92 o 
  -7  -3   7       38.67       44.27      1.79 o 
  -6  -3   7       64.01       69.98      1.80 o 
  -5  -3   7     1266.30     1218.90     12.78 o 
  -4  -3   7        4.43        4.54      0.47 o 
  -3  -3   7     1746.44     1721.70     16.34 o 
  -2  -3   7     1852.85     1818.63     18.99 o 
  -1  -3   7      151.94      147.96      3.72 o 
   0  -3   7     2282.59     2320.57     20.11 o 
   1  -3   7      129.44      125.19      1.64 o 
   2  -3   7     1059.99     1057.17     10.20 o 
   3  -3   7      440.64      461.65      4.57 o 
   4  -3   7      642.64      618.87      7.57 o 
   5  -3   7      692.97      680.90      9.02 o 
   6  -3   7       27.36       29.01      1.63 o 
   7  -3   7      162.54      156.63      5.10 o 
  -8  -2   7        6.52        6.22      0.83 o 
  -7  -2   7      299.16      313.25      4.56 o 
  -6  -2   7      314.55      336.81      4.68 o 
  -5  -2   7       42.85       38.49      1.12 o 
  -4  -2   7       77.56       75.85      1.45 o 
  -3  -2   7      449.80      426.45      5.23 o 
  -2  -2   7      994.25      903.28      9.89 o 
  -1  -2   7       83.26       77.79      1.33 o 
   0  -2   7     3927.39     3838.53     34.69 o 
   1  -2   7      711.52      721.85      6.71 o 
   2  -2   7      429.93      442.64      4.73 o 
   3  -2   7     1089.16     1104.56     10.69 o 
   4  -2   7       17.62       16.00      0.90 o 
   5  -2   7      512.42      518.42      7.28 o 
   6  -2   7       38.47       40.07      2.78 o 
   7  -2   7      128.15      128.42      3.71 o 
  -8  -1   7        1.73        1.44      0.88 o 
  -7  -1   7      453.88      451.66      5.86 o 
  -6  -1   7      793.39      794.17      8.66 o 
  -5  -1   7       56.05       58.07      1.26 o 
  -4  -1   7     2173.69     2172.58     22.47 o 
  -3  -1   7      436.77      402.24      4.94 o 
  -2  -1   7        3.71        4.20      0.55 o 
  -1  -1   7     1051.80     1135.36     11.77 o 
   0  -1   7      930.40      970.12      9.33 o 
   1  -1   7     1455.40     1525.76     14.88 o 
   2  -1   7      119.38      121.81      1.63 o 
   3  -1   7     1355.37     1339.70     12.77 o 
   4  -1   7      741.43      748.59      9.71 o 
   5  -1   7      151.05      147.57      3.60 o 
   6  -1   7      267.63      269.79      5.58 o 
  -8   0   7      362.96      377.19      8.10 o 
  -7   0   7       17.67       16.82      1.10 o 
  -6   0   7      923.66      927.04      9.84 o 
  -5   0   7       10.45       13.10      0.67 o 
  -4   0   7     2903.83     2852.93     29.78 o 
  -3   0   7     2432.49     2281.84     23.45 o 
  -2   0   7      223.27      227.15      3.34 o 
  -1   0   7     4410.43     4475.03     41.02 o 
   0   0   7     2515.67     2537.38     25.19 o 
   1   0   7      476.61      491.73      5.67 o 
   2   0   7      667.40      657.42     12.60 o 
   3   0   7       10.81       10.60      0.74 o 
   4   0   7      345.91      348.44      5.35 o 
   5   0   7        2.18        3.02      0.79 o 
   6   0   7      284.97      289.00      5.99 o 
  -7   1   7      160.23      167.40      3.32 o 
  -6   1   7     1513.82     1505.01     18.38 o 
  -5   1   7      862.84      879.91     10.66 o 
  -4   1   7        7.88       10.04      0.77 o 
  -3   1   7     2611.26     2630.92     29.05 o 
  -2   1   7       14.82       16.31      0.87 o 
  -1   1   7     2706.43     2765.20     25.77 o 
   0   1   7     1782.97     1832.60     16.11 o 
   1   1   7      129.23      135.35      2.32 o 
   2   1   7     2163.25     2143.62     22.70 o 
   3   1   7      521.84      523.96      6.71 o 
   4   1   7       94.02       88.99      2.28 o 
   5   1   7      182.07      175.88      4.23 o 
   6   1   7        6.83        7.26      1.22 o 
  -8   2   7       11.53       12.45      2.29 o 
  -7   2   7      455.23      447.51      7.46 o 
  -6   2   7      337.43      327.42      5.82 o 
  -5   2   7     1347.42     1348.81     20.37 o 
  -4   2   7       94.12       96.05      3.53 o 
  -3   2   7     1556.04     1600.57     17.94 o 
  -2   2   7     1858.71     1906.92     19.14 o 
  -1   2   7       96.49      100.51      1.65 o 
   0   2   7      874.25      932.63      8.08 o 
   1   2   7       22.46       24.02      1.36 o 
   2   2   7      597.90      618.94      8.32 o 
   3   2   7      367.54      380.36      5.88 o 
   4   2   7      158.07      160.36      3.74 o 
   5   2   7      401.11      409.41      7.37 o 
  -8   3   7       62.08       62.31      2.08 o 
  -7   3   7      754.78      722.55     13.14 o 
  -6   3   7     1201.42     1179.21     20.42 o 
  -5   3   7       85.79       86.58      2.76 o 
  -4   3   7      505.63      521.09      9.97 o 
  -3   3   7       51.84       53.44      1.77 o 
  -2   3   7     1114.33     1162.28     14.10 o 
  -1   3   7      148.58      146.03      1.97 o 
   0   3   7      789.11      808.31     11.50 o 
   1   3   7      625.11      637.73      9.45 o 
   2   3   7        0.05        0.07      0.42 o 
   3   3   7      199.90      202.08      5.83 o 
   4   3   7        0.37        0.59      0.81 o 
  -9   4   7      310.79      314.11      8.09 o 
  -8   4   7      137.51      140.85      3.74 o 
  -7   4   7      541.56      514.70     10.08 o 
  -6   4   7     1742.83     1715.05     29.06 o 
  -5   4   7       65.97       71.03      3.70 o 
  -4   4   7     1517.52     1487.26     25.45 o 
  -3   4   7     1629.87     1632.47     24.60 o 
  -2   4   7       71.81       81.42      1.55 o 
  -1   4   7      198.98      209.12      3.46 o 
   0   4   7        1.12        3.08      1.36 o 
   1   4   7      389.35      385.61      6.31 o 
   2   4   7       43.47       47.16      2.31 o 
   3   4   7      311.91      304.93      7.49 o 
   4   4   7      111.04      113.67      4.25 o 
  -9   5   7       59.80       57.51      2.73 o 
  -8   5   7      299.49      290.02      6.63 o 
  -7   5   7        0.97        1.25      1.10 o 
  -6   5   7      741.54      765.71     14.40 o 
  -5   5   7        4.19        9.22      1.95 o 
  -4   5   7      923.18      932.53     17.01 o 
  -3   5   7     1659.87     1717.34     23.67 o 
  -2   5   7       28.45       29.24      2.23 o 
  -1   5   7     1501.39     1522.20     20.61 o 
   0   5   7      305.45      321.38      5.48 o 
   1   5   7        9.28        9.81      0.86 o 
   2   5   7      291.00      299.89     12.92 o 
   3   5   7       17.93       15.57      1.67 o 
  -9   6   7        0.76        1.32      0.83 o 
  -8   6   7      157.56      158.30      5.16 o 
  -7   6   7      297.73      267.58      6.53 o 
  -6   6   7      289.72      278.13      6.72 o 
  -5   6   7      364.33      360.06     11.21 o 
  -4   6   7       41.34       44.15      3.16 o 
  -3   6   7      309.98      325.42      7.63 o 
  -2   6   7       49.45       43.40      2.55 o 
  -1   6   7      936.44      936.03     16.45 o 
   0   6   7      297.76      308.92      5.41 o 
   1   6   7        0.16       -0.13      0.53 o 
   2   6   7      390.45      391.04      9.44 o 
  -8   7   7        2.28        3.88      1.35 o 
  -7   7   7      259.32      242.34      8.54 o 
  -6   7   7        4.77        4.54      1.37 o 
  -5   7   7      334.68      323.48     10.79 o 
  -4   7   7      271.97      273.66      9.72 o 
  -3   7   7      160.73      168.28      5.95 o 
  -2   7   7      205.52      199.06      6.71 o 
  -1   7   7        4.28        5.12      0.85 o 
   0   7   7       63.77       61.42      2.31 o 
   1   7   7        8.31        7.76      1.74 o 
  -8   8   7       37.85       41.97      3.44 o 
  -7   8   7      282.20      258.27      9.40 o 
  -6   8   7      261.06      255.35      9.48 o 
  -5   8   7       13.60       10.70      2.14 o 
  -4   8   7      624.48      620.40     16.63 o 
  -3   8   7       21.33       23.96      2.12 o 
  -2   8   7      112.83      114.76      4.82 o 
  -1   8   7      118.07      117.17      3.37 o 
   0   8   7       27.97       31.38      2.14 o 
  -6   9   7      380.28      394.18     13.43 o 
  -4   9   7      412.29      417.75     12.29 o 
  -3   9   7      161.74      163.07      6.28 o 
  -2   9   7        4.32        6.47      1.48 o 
   0 -10   8      173.12      165.66      6.01 o 
   1 -10   8        0.05        1.74      0.83 o 
   2 -10   8      115.44      117.67      3.22 o 
   3 -10   8       20.67       19.88      1.10 o 
   4 -10   8       59.96       59.41      2.67 o 
  -2  -9   8      190.11      215.91      6.66 o 
  -1  -9   8       32.33       34.55      2.11 o 
   0  -9   8      184.93      173.74      4.78 o 
   1  -9   8      288.21      280.26      8.68 o 
   2  -9   8        4.16        3.41      0.62 o 
   3  -9   8      164.68      163.44      3.09 o 
   4  -9   8        3.17        2.17      0.88 o 
   5  -9   8       95.46       97.51      3.45 o 
  -3  -8   8        3.92        3.01      0.81 o 
  -2  -8   8      130.15      134.13      3.02 o 
  -1  -8   8       81.52       84.76      1.85 o 
   0  -8   8      102.81      107.44      2.49 o 
   1  -8   8      473.62      474.47      6.57 o 
   2  -8   8        2.66        1.78      0.53 o 
   3  -8   8      338.10      340.30      5.85 o 
   4  -8   8      401.57      392.95      8.27 o 
   5  -8   8       52.21       50.90      2.45 o 
   6  -8   8      144.89      138.67      4.29 o 
  -5  -7   8        6.50        6.54      1.23 o 
  -4  -7   8      225.43      241.04      4.48 o 
  -3  -7   8       85.27       85.97      2.33 o 
  -2  -7   8      131.22      122.60      2.52 o 
  -1  -7   8      509.75      500.51      5.84 o 
   0  -7   8       11.73       10.44      1.03 o 
   1  -7   8      609.69      612.83      7.15 o 
   2  -7   8      107.29      109.10      2.26 o 
   3  -7   8      196.52      200.30      7.45 o 
   4  -7   8      507.45      496.23      9.74 o 
   5  -7   8        0.59        1.82      1.34 o 
   6  -7   8      406.63      400.37      8.66 o 
  -5  -6   8      214.41      209.04      4.09 o 
  -4  -6   8        2.80        2.39      0.87 o 
  -3  -6   8      301.82      296.91      4.45 o 
  -2  -6   8      102.59       96.54      2.10 o 
  -1  -6   8      954.08      967.67     10.01 o 
   0  -6   8      107.42      106.89      1.70 o 
   1  -6   8       30.90       31.97      0.98 o 
   2  -6   8     1176.72     1163.97     12.44 o 
   3  -6   8       43.98       45.13      1.54 o 
   4  -6   8      289.07      290.26      6.35 o 
   5  -6   8       49.57       53.15      2.31 o 
   6  -6   8       13.06       14.49      1.46 o 
  -6  -5   8       33.78       32.33      1.53 o 
  -5  -5   8      566.57      581.83      8.79 o 
  -4  -5   8      205.45      209.27      3.49 o 
  -3  -5   8      217.78      208.17      3.37 o 
  -2  -5   8     2055.84     1951.02     19.51 o 
  -1  -5   8      129.40      134.96      2.05 o 
   0  -5   8      368.33      367.25      3.78 o 
   1  -5   8      158.44      157.55      2.28 o 
   2  -5   8      338.22      353.08      4.63 o 
   3  -5   8      505.06      503.72      6.64 o 
   4  -5   8      225.37      233.95      4.40 o 
   5  -5   8      263.59      262.14      6.05 o 
   6  -5   8       66.24       67.51      2.81 o 
  -7  -4   8      150.85      156.95      3.79 o 
  -6  -4   8       38.27       40.41      1.62 o 
  -5  -4   8      284.44      293.84      4.42 o 
  -4  -4   8      599.31      579.79      7.22 o 
  -3  -4   8      221.31      212.08      2.98 o 
  -2  -4   8     2401.70     2376.87     24.72 o 
  -1  -4   8      654.30      653.03      6.91 o 
   0  -4   8     1694.95     1680.55     14.94 o 
   1  -4   8     1922.66     1946.18     20.81 o 
   2  -4   8        5.78        4.39      0.48 o 
   3  -4   8      539.29      553.39      6.70 o 
   4  -4   8       90.66       91.20      2.43 o 
   5  -4   8      219.69      218.64      4.35 o 
   6  -4   8       85.58       84.43      3.50 o 
  -7  -3   8      162.81      164.82      3.33 o 
  -6  -3   8      367.66      386.40      5.40 o 
  -5  -3   8       63.88       60.90      1.65 o 
  -4  -3   8     1083.73     1044.90     10.56 o 
  -3  -3   8      147.20      152.87      2.57 o 
  -2  -3   8      514.07      517.89      6.27 o 
  -1  -3   8      817.83      830.34      8.45 o 
   0  -3   8      220.70      222.97      2.62 o 
   1  -3   8     2639.55     2648.03     24.36 o 
   2  -3   8       95.55       97.76      2.09 o 
   3  -3   8      892.12      933.42     11.09 o 
   4  -3   8      859.87      875.02     12.59 o 
   5  -3   8        1.51        2.13      0.78 o 
   6  -3   8      178.35      187.46      4.65 o 
  -8  -2   8      242.37      267.06      5.04 o 
  -7  -2   8        5.13        8.26      0.77 o 
  -6  -2   8      228.05      238.39      3.70 o 
  -5  -2   8      364.61      361.37      4.60 o 
  -4  -2   8      263.88      267.00      3.80 o 
  -3  -2   8     1461.45     1470.93     15.72 o 
  -2  -2   8        0.51        3.25      0.78 o 
  -1  -2   8      831.99      855.45      9.53 o 
   0  -2   8      149.22      156.14      2.12 o 
   1  -2   8      230.89      219.37      2.96 o 
   2  -2   8      202.78      211.15      3.29 o 
   3  -2   8      293.68      291.09      3.96 o 
   4  -2   8      662.24      667.81     10.05 o 
   5  -2   8        0.21        0.28      0.48 o 
   6  -2   8      227.15      228.01      5.07 o 
  -8  -1   8      414.71      447.95      9.49 o 
  -7  -1   8      523.71      536.58      6.81 o 
  -6  -1   8       51.94       49.76      1.32 o 
  -5  -1   8     1127.79     1116.82     13.46 o 
  -4  -1   8       42.17       45.31      1.26 o 
  -3  -1   8      891.70      902.65     10.02 o 
  -2  -1   8      649.39      652.50      7.50 o 
  -1  -1   8     1469.16     1507.91     15.47 o 
   0  -1   8     1278.34     1292.24     12.29 o 
   1  -1   8       94.32      100.97      1.96 o 
   2  -1   8      677.78      703.64     11.88 o 
   3  -1   8      315.79      336.01      5.03 o 
   4  -1   8      169.56      172.25      3.71 o 
   5  -1   8       43.65       48.90      1.75 o 
   6  -1   8       16.93       17.86      1.52 o 
  -8   0   8      102.19      105.28      3.08 o 
  -7   0   8      453.37      473.06      6.08 o 
  -6   0   8        3.77        6.25      0.63 o 
  -5   0   8     2382.66     2350.71     27.94 o 
  -4   0   8     1541.60     1541.76     16.40 o 
  -3   0   8      817.39      826.76     10.00 o 
  -2   0   8     3576.91     3565.28     39.13 o 
  -1   0   8       21.26       22.97      1.15 o 
   0   0   8     1870.25     1936.65     19.56 o 
   1   0   8      366.52      399.76      5.87 o 
   2   0   8      893.71      873.85     11.28 o 
   3   0   8      570.40      559.47     10.43 o 
   4   0   8        0.19       -0.10      0.62 o 
   5   0   8      277.19      275.25      5.41 o 
  -8   1   8      106.67      123.32      4.01 o 
  -7   1   8      173.94      179.06      2.89 o 
  -6   1   8       34.57       39.90      1.98 o 
  -5   1   8       79.82       74.04      1.86 o 
  -4   1   8     1680.53     1640.83     22.15 o 
  -3   1   8      199.74      194.20      3.45 o 
  -2   1   8     4892.64     4831.11     63.73 o 
  -1   1   8      731.31      751.90      8.24 o 
   0   1   8      412.69      436.19      4.74 o 
   1   1   8     3678.49     3635.39     46.77 o 
   2   1   8       41.35       37.76      1.32 o 
   3   1   8      228.08      228.57      4.81 o 
   4   1   8       51.05       52.47      2.47 o 
   5   1   8       71.69       67.59      3.03 o 
  -8   2   8      283.08      302.20     10.77 o 
  -7   2   8      115.63      110.78      3.06 o 
  -6   2   8      513.00      518.67     14.46 o 
  -5   2   8      647.87      658.32      9.80 o 
  -4   2   8      400.48      408.14      6.58 o 
  -3   2   8      592.46      606.72      8.45 o 
  -2   2   8      318.50      332.01      4.50 o 
  -1   2   8      606.94      617.10      7.34 o 
   0   2   8       12.11       12.21      0.60 o 
   1   2   8     2497.03     2444.95     32.47 o 
   2   2   8       90.77       94.52      2.32 o 
   3   2   8      231.74      222.01      5.59 o 
   4   2   8      390.92      369.41      9.40 o 
  -8   3   8      305.66      307.34      8.72 o 
  -7   3   8       90.68       90.83      2.88 o 
  -6   3   8      438.54      427.74     15.34 o 
  -5   3   8     1155.52     1112.50     19.58 o 
  -4   3   8      146.02      155.55      4.19 o 
  -3   3   8     1503.14     1485.70     20.32 o 
  -2   3   8     1128.01     1162.71     16.95 o 
  -1   3   8      468.22      481.84      5.07 o 
   0   3   8      700.19      697.83     10.23 o 
   1   3   8       53.80       55.22      1.77 o 
   2   3   8      139.98      139.63      3.02 o 
   3   3   8       16.04       13.29      1.68 o 
   4   3   8      275.77      274.97     13.98 o 
  -9   4   8        0.09        0.45      0.56 o 
  -8   4   8      403.49      398.06      8.31 o 
  -7   4   8      803.45      800.29     18.20 o 
  -6   4   8       13.96       14.61      1.29 o 
  -5   4   8     1129.50     1093.13     19.49 o 
  -4   4   8      123.74      116.64      4.99 o 
  -3   4   8      324.99      329.88      7.35 o 
  -2   4   8     1166.26     1195.23     12.99 o 
  -1   4   8      137.32      141.67      2.89 o 
   0   4   8      878.47      891.80     12.81 o 
   1   4   8      239.36      230.67      4.38 o 
   2   4   8      189.12      187.82      5.10 o 
   3   4   8      161.15      159.64      4.85 o 
  -9   5   8       39.10       36.21      2.15 o 
  -8   5   8       45.75       47.39      2.24 o 
  -7   5   8      333.32      325.87      7.44 o 
  -6   5   8        0.18        1.39      1.15 o 
  -5   5   8      913.80      919.33     17.04 o 
  -4   5   8      472.98      462.92      9.73 o 
  -3   5   8       17.38       19.64      1.08 o 
  -2   5   8      806.96      805.15     14.92 o 
  -1   5   8       23.78       23.30      1.32 o 
   0   5   8      317.77      326.99      5.67 o 
   1   5   8      112.01      111.72      3.77 o 
   2   5   8       83.54       88.26      6.62 o 
  -8   6   8       94.14       90.33      3.41 o 
  -7   6   8        0.98        0.63      0.69 o 
  -6   6   8      182.56      176.46      5.10 o 
  -5   6   8      103.10      108.94      5.17 o 
  -4   6   8      196.71      206.72      7.83 o 
  -3   6   8       15.07       13.60      1.24 o 
  -2   6   8      423.81      431.83     12.08 o 
  -1   6   8      477.32      480.35      9.22 o 
   0   6   8      131.70      128.56      3.02 o 
   1   6   8      206.03      219.95     13.74 o 
  -8   7   8      229.67      231.22      8.31 o 
  -7   7   8       20.42       22.85      2.48 o 
  -6   7   8      438.23      404.01     12.82 o 
  -5   7   8      324.01      308.70     10.68 o 
  -4   7   8       33.75       35.96      1.99 o 
  -3   7   8      116.48      109.27      4.62 o 
  -2   7   8        0.30       -0.67      0.67 o 
  -1   7   8      150.79      145.41      5.54 o 
   0   7   8        1.88        2.61      0.85 o 
  -7   8   8       33.12       31.18      3.12 o 
  -6   8   8      166.17      172.58      7.56 o 
  -5   8   8      313.73      311.77     11.23 o 
  -4   8   8        3.56        3.68      1.33 o 
  -3   8   8      464.06      447.81     12.93 o 
  -2   8   8      139.07      137.80      5.58 o 
  -1   8   8       13.60       14.47      1.83 o 
  -4   9   8       33.93       34.25      2.79 o 
   0 -10   9        0.02        0.40      0.80 o 
   1 -10   9      280.09      285.29      6.43 o 
   2 -10   9       13.51       13.49      1.99 o 
   3 -10   9       43.13       42.97      1.78 o 
  -2  -9   9        1.31        0.79      1.06 o 
  -1  -9   9      152.01      141.43      4.50 o 
   0  -9   9      176.47      169.62      4.02 o 
   1  -9   9       67.78       69.94      2.39 o 
   2  -9   9      201.42      197.43      3.56 o 
   3  -9   9       20.59       20.97      1.26 o 
   4  -9   9      145.88      138.51      4.18 o 
  -3  -8   9      136.49      153.74      3.47 o 
  -2  -8   9       23.10       23.32      1.31 o 
  -1  -8   9      221.29      223.56      4.69 o 
   0  -8   9      345.66      359.52      5.55 o 
   1  -8   9        0.04       -0.03      0.57 o 
   2  -8   9      396.67      390.02      5.70 o 
   3  -8   9       83.83       85.35      2.83 o 
   4  -8   9      100.10       92.41      3.24 o 
   5  -8   9       97.83      100.77      3.54 o 
  -4  -7   9      118.55      124.75      3.06 o 
  -3  -7   9       12.48       11.40      1.06 o 
  -2  -7   9      159.51      152.79      2.93 o 
  -1  -7   9        1.39        1.34      0.49 o 
   0  -7   9      312.66      320.65      6.37 o 
   1  -7   9        2.43        2.72      0.54 o 
   2  -7   9      573.06      591.56      7.85 o 
   3  -7   9      401.01      399.31      6.57 o 
   4  -7   9       29.02       26.55      1.71 o 
   5  -7   9      372.86      371.46      8.07 o 
   6  -7   9       49.61       52.80      2.64 o 
  -5  -6   9       36.06       36.82      1.95 o 
  -4  -6   9      191.80      198.72      4.51 o 
  -3  -6   9        3.23        3.75      0.64 o 
  -2  -6   9      486.70      475.01      6.25 o 
  -1  -6   9      595.75      598.45      6.71 o 
   0  -6   9       34.51       36.59      1.59 o 
   1  -6   9      651.18      643.11      8.32 o 
   2  -6   9       10.39       10.56      1.27 o 
   3  -6   9      393.39      393.56      6.40 o 
   4  -6   9        0.34        0.69      0.75 o 
   5  -6   9      170.00      169.00      4.64 o 
   6  -6   9      301.39      290.08     12.15 o 
  -6  -5   9      279.53      283.71      5.02 o 
  -5  -5   9       13.07       15.82      1.11 o 
  -4  -5   9      222.42      217.84      3.65 o 
  -3  -5   9      314.67      306.21      4.50 o 
  -2  -5   9       78.07       79.45      1.90 o 
  -1  -5   9      647.70      617.90      7.12 o 
   0  -5   9       18.45       20.43      1.31 o 
   1  -5   9     1052.55     1055.26     13.83 o 
   2  -5   9     1076.82     1057.38     14.89 o 
   3  -5   9      107.93      107.12      2.56 o 
   4  -5   9      440.08      449.26     19.64 o 
   5  -5   9       28.23       28.12      1.84 o 
   6  -5   9      120.98      118.32      3.93 o 
  -7  -4   9        1.28        2.00      1.05 o 
  -6  -4   9      220.96      220.94      4.12 o 
  -5  -4   9       59.35       63.01      1.91 o 
  -4  -4   9      493.41      480.96      6.32 o 
  -3  -4   9      941.49      913.12      9.93 o 
  -2  -4   9       47.71       41.36      1.93 o 
  -1  -4   9      771.06      769.11      8.48 o 
   0  -4   9      901.01      882.20      8.67 o 
   1  -4   9      247.46      245.87      3.54 o 
   2  -4   9      621.32      603.25      8.29 o 
   3  -4   9       19.68       20.71      1.13 o 
   4  -4   9      940.94      934.50     32.26 o 
   5  -4   9      336.03      351.39     10.66 o 
   6  -4   9       85.65       84.73      3.30 o 
  -7  -3   9      230.32      240.62      4.35 o 
  -6  -3   9        5.22        6.75      0.77 o 
  -5  -3   9      430.38      428.65      5.81 o 
  -4  -3   9        0.54        0.14      0.43 o 
  -3  -3   9      469.48      470.86      6.33 o 
  -2  -3   9      180.57      175.12      3.02 o 
  -1  -3   9      511.98      532.79      6.14 o 
   0  -3   9     2071.82     2007.09     19.59 o 
   1  -3   9       73.81       74.47      1.83 o 
   2  -3   9      416.87      438.61      6.65 o 
   3  -3   9      626.62      630.06      8.09 o 
   4  -3   9       75.48       76.70      2.90 o 
   5  -3   9      215.20      220.07      5.61 o 
   6  -3   9        8.78        6.27      1.27 o 
  -8  -2   9       12.83       13.16      1.06 o 
  -7  -2   9      490.51      501.22      7.19 o 
  -6  -2   9      178.53      182.48      3.16 o 
  -5  -2   9      578.28      567.97      6.68 o 
  -4  -2   9     1296.08     1251.88     14.56 o 
  -3  -2   9       59.24       52.82      1.48 o 
  -2  -2   9      526.07      522.00      6.72 o 
  -1  -2   9      167.41      173.54      2.96 o 
   0  -2   9      159.77      168.40      2.40 o 
   1  -2   9       44.56       47.71      1.77 o 
   2  -2   9      172.80      176.24      3.20 o 
   3  -2   9      905.40      894.61     16.40 o 
   4  -2   9       14.44       12.40      1.28 o 
   5  -2   9      213.32      214.97      5.60 o 
   6  -2   9       65.25       69.29      3.06 o 
  -8  -1   9       62.39       63.61      1.78 o 
  -7  -1   9      150.30      152.75      2.99 o 
  -6  -1   9      463.39      480.49      6.24 o 
  -5  -1   9       50.90       47.65      1.58 o 
  -4  -1   9     1482.02     1468.81     16.73 o 
  -3  -1   9       88.12       81.94      1.85 o 
  -2  -1   9      732.69      709.12      9.47 o 
  -1  -1   9     2712.42     2725.70     27.38 o 
   0  -1   9        1.08        2.78      0.45 o 
   1  -1   9      351.91      360.13      5.35 o 
   2  -1   9       80.21       84.69      1.75 o 
   3  -1   9       62.67       60.03      2.48 o 
   4  -1   9      122.62      115.76      3.72 o 
   5  -1   9      282.07      268.51      6.61 o 
  -8   0   9      139.29      135.07      3.60 o 
  -7   0   9       31.46       29.80      1.12 o 
  -6   0   9      747.58      740.09     10.03 o 
  -5   0   9      204.16      207.09      3.71 o 
  -4   0   9      783.72      800.09     10.54 o 
  -3   0   9      399.47      392.85      6.48 o 
  -2   0   9      132.19      130.24      2.61 o 
  -1   0   9     2021.12     2050.20     20.89 o 
   0   0   9       37.01       38.02      1.09 o 
   1   0   9     1743.09     1768.97     26.61 o 
   2   0   9     1082.36     1093.20     13.98 o 
   3   0   9        4.95        8.00      1.34 o 
   4   0   9      474.06      460.27     12.40 o 
   5   0   9       38.99       43.81      2.58 o 
  -8   1   9       89.43       86.28      3.38 o 
  -7   1   9       70.01       72.26      2.18 o 
  -6   1   9      538.97      547.97      7.81 o 
  -5   1   9       90.44       86.81      2.34 o 
  -4   1   9       22.50       23.63      1.21 o 
  -3   1   9     1977.77     1952.74     26.21 o 
  -2   1   9      122.26      134.13      2.52 o 
  -1   1   9      576.21      595.38      7.39 o 
   0   1   9      249.95      258.85      4.63 o 
   1   1   9        2.04        4.29      0.96 o 
   2   1   9     1067.81     1065.86     15.13 o 
   3   1   9        1.08        0.63      0.78 o 
   4   1   9      352.05      337.66      7.80 o 
  -8   2   9       40.24       36.82      1.54 o 
  -7   2   9     1045.46     1036.36     18.47 o 
  -6   2   9       21.71       24.17      2.84 o 
  -5   2   9       29.19       30.06      1.83 o 
  -4   2   9      293.29      296.30      5.29 o 
  -3   2   9      433.65      430.91      7.06 o 
  -2   2   9      520.19      533.99      7.18 o 
  -1   2   9      407.45      404.36      5.77 o 
   0   2   9      410.49      410.00      5.68 o 
   1   2   9      483.89      490.30      7.76 o 
   2   2   9      175.53      170.07      3.53 o 
   3   2   9      146.74      151.46      6.61 o 
   4   2   9        6.25        6.66      2.65 o 
  -9   3   9      268.27      267.06     10.47 o 
  -8   3   9       21.30       21.70      2.04 o 
  -7   3   9     1119.27     1072.07     19.20 o 
  -6   3   9      400.95      371.99      8.00 o 
  -5   3   9      465.00      445.10      9.22 o 
  -4   3   9     1798.81     1734.69     29.65 o 
  -3   3   9      108.45      103.69      2.69 o 
  -2   3   9      438.70      436.33      6.16 o 
  -1   3   9      256.58      262.20      3.56 o 
   0   3   9      177.31      170.78      3.49 o 
   1   3   9      161.14      162.75      3.48 o 
   2   3   9       11.89       10.37      1.29 o 
   3   3   9      255.26      256.41      6.56 o 
  -9   4   9      299.57      304.34      6.76 o 
  -8   4   9       52.61       50.03      2.24 o 
  -7   4   9      145.17      147.09      4.27 o 
  -6   4   9      575.14      552.57     11.11 o 
  -5   4   9       51.59       53.65      2.49 o 
  -4   4   9     1788.32     1749.18     30.08 o 
  -3   4   9      326.28      320.05      7.39 o 
  -2   4   9      420.00      427.04      5.47 o 
  -1   4   9     1373.00     1412.71     19.32 o 
   0   4   9       68.19       67.64      2.05 o 
   1   4   9      160.46      161.84      3.84 o 
   2   4   9       67.15       66.33      5.51 o 
  -8   5   9      221.55      214.83      8.32 o 
  -7   5   9       10.27       11.47      1.33 o 
  -6   5   9      268.86      254.76      8.26 o 
  -5   5   9      161.46      148.70      5.39 o 
  -4   5   9       90.94       91.24      3.43 o 
  -3   5   9      292.29      301.86      5.05 o 
  -2   5   9       74.11       71.51      3.51 o 
  -1   5   9      548.00      554.34     10.55 o 
   0   5   9       34.44       33.12      1.54 o 
   1   5   9      177.40      181.59      5.42 o 
   2   5   9      292.05      297.25     11.72 o 
  -8   6   9       74.31       76.54      4.59 o 
  -7   6   9      127.40      123.57      4.48 o 
  -6   6   9       39.22       41.09      2.40 o 
  -5   6   9      233.79      227.82      6.21 o 
  -4   6   9       16.53       16.89      2.24 o 
  -3   6   9      167.80      158.62      5.84 o 
  -2   6   9      165.04      160.69      5.93 o 
  -1   6   9       63.87       60.37      3.29 o 
   0   6   9       51.48       53.21      2.20 o 
   1   6   9       10.95       10.16      1.49 o 
  -7   7   9      325.73      307.61     10.62 o 
  -6   7   9       90.04       98.47      5.30 o 
  -5   7   9      108.91      107.81      5.76 o 
  -4   7   9      145.52      150.99      4.51 o 
  -3   7   9       31.98       28.71      2.38 o 
  -2   7   9      172.45      158.99      6.04 o 
  -1   7   9       17.67       16.50      1.90 o 
  -6   8   9      123.98      126.90      6.52 o 
  -5   8   9       17.59       17.96      2.72 o 
  -4   8   9      459.58      448.81     13.15 o 
  -3   8   9        6.39        9.20      1.70 o 
  -1  -9  10        0.44       -1.07      1.76 o 
   0  -9  10      207.50      212.79     11.44 o 
   1  -9  10      166.80      167.24      4.83 o 
   2  -9  10       50.20       49.63      2.73 o 
   3  -9  10      247.96      254.46      7.03 o 
  -3  -8  10       35.78       40.00      1.84 o 
  -2  -8  10      136.17      141.35      3.24 o 
  -1  -8  10      163.05      164.44      4.26 o 
   0  -8  10        7.37        9.39      1.06 o 
   1  -8  10      184.51      184.44      5.22 o 
   2  -8  10        1.18        3.05      1.97 o 
   3  -8  10      159.71      175.48      8.75 o 
   4  -8  10       90.05       88.44      4.42 o 
  -4  -7  10       31.08       32.87      1.66 o 
  -3  -7  10       56.13       53.96      1.93 o 
  -2  -7  10       18.89       20.98      1.14 o 
  -1  -7  10      224.41      233.14      3.45 o 
   0  -7  10       23.57       22.26      1.33 o 
   1  -7  10      281.85      291.48      5.41 o 
   2  -7  10       93.66       87.56      2.80 o 
   3  -7  10        7.25        9.08      1.02 o 
   4  -7  10      167.80      180.42      6.76 o 
   5  -7  10        0.10        0.65      1.11 o 
  -5  -6  10      258.08      270.55      4.95 o 
  -4  -6  10        6.91        8.03      0.97 o 
  -3  -6  10      335.70      328.44      5.35 o 
  -2  -6  10      238.59      248.32      4.00 o 
  -1  -6  10      167.24      171.38      2.75 o 
   0  -6  10      111.48      108.48      2.81 o 
   1  -6  10       20.28       21.54      1.02 o 
   2  -6  10      416.11      412.49      7.79 o 
   3  -6  10        9.21        7.65      0.84 o 
   4  -6  10      253.07      247.92      8.41 o 
   5  -6  10       99.61      100.18      4.88 o 
  -6  -5  10        4.55        6.85      0.96 o 
  -5  -5  10      183.13      184.32      3.75 o 
  -4  -5  10        3.90        4.76      0.77 o 
  -3  -5  10      415.14      421.56      5.81 o 
  -2  -5  10     1167.43     1144.77     12.99 o 
  -1  -5  10      263.77      263.22      4.00 o 
   0  -5  10      518.77      512.34      7.30 o 
   1  -5  10      523.10      537.32      7.20 o 
   2  -5  10      182.48      185.57      3.74 o 
   3  -5  10      323.56      334.72      5.77 o 
   4  -5  10       77.43       76.50      2.95 o 
   5  -5  10       51.43       48.24      3.31 o 
  -6  -4  10       76.48       76.49      2.26 o 
  -5  -4  10       92.55       93.25      2.42 o 
  -4  -4  10      332.27      332.79      4.88 o 
  -3  -4  10        4.99        3.94      0.71 o 
  -2  -4  10      618.46      601.87      7.88 o 
  -1  -4  10       17.14       21.37      1.20 o 
   0  -4  10      991.50      968.88     11.31 o 
   1  -4  10      790.20      803.06     10.67 o 
   2  -4  10      135.46      137.22      3.06 o 
   3  -4  10      830.71      851.49     12.42 o 
   4  -4  10      145.42      150.13      7.66 o 
   5  -4  10       57.17       54.18      2.60 o 
  -7  -3  10       29.79       28.89      1.42 o 
  -6  -3  10      123.53      131.03      4.86 o 
  -5  -3  10        0.03        1.21      0.58 o 
  -4  -3  10     1161.75     1108.05     13.32 o 
  -3  -3  10      195.05      190.63      3.97 o 
  -2  -3  10      193.95      196.62      3.38 o 
  -1  -3  10     1081.68     1087.73     12.45 o 
   0  -3  10        4.81        4.42      0.58 o 
   1  -3  10      732.86      715.45      9.61 o 
   2  -3  10       13.11       12.06      1.67 o 
   3  -3  10      286.84      287.39      4.33 o 
   4  -3  10      302.34      290.18      7.00 o 
   5  -3  10       48.17       48.60      3.87 o 
  -7  -2  10       15.35       18.24      1.14 o 
  -6  -2  10      298.30      322.73      5.17 o 
  -5  -2  10      828.80      812.69     11.07 o 
  -4  -2  10      101.10       97.64      2.63 o 
  -3  -2  10      554.03      543.32      7.16 o 
  -2  -2  10        5.91        5.40      0.69 o 
  -1  -2  10      978.98      960.65     11.09 o 
   0  -2  10      945.60      948.07      9.88 o 
   1  -2  10      249.06      257.17      4.23 o 
   2  -2  10      576.05      596.72      8.35 o 
   3  -2  10       34.04       33.51      1.40 o 
   4  -2  10       99.25       96.51      3.43 o 
   5  -2  10        1.46        3.14      1.08 o 
  -8  -1  10      233.42      254.93      4.39 o 
  -7  -1  10       45.73       42.72      1.54 o 
  -6  -1  10      371.93      364.35      5.90 o 
  -5  -1  10     1294.23     1250.72     20.44 o 
  -4  -1  10       95.79       89.25      2.27 o 
  -3  -1  10     1198.66     1189.86     16.81 o 
  -2  -1  10      771.36      762.47     10.25 o 
  -1  -1  10        0.47        2.05      0.57 o 
   0  -1  10      572.34      598.93      7.21 o 
   1  -1  10        0.50        3.17      1.49 o 
   2  -1  10      537.59      531.35      6.68 o 
   3  -1  10      170.15      166.07      4.63 o 
   4  -1  10      130.18      128.32      4.90 o 
   5  -1  10      196.17      196.15      5.59 o 
  -8   0  10       18.73       21.87      1.98 o 
  -7   0  10      243.58      240.49      4.14 o 
  -6   0  10        2.44        3.34      0.81 o 
  -5   0  10      372.94      352.32      5.61 o 
  -4   0  10       33.53       31.76      1.49 o 
  -3   0  10     1241.55     1260.14     17.69 o 
  -2   0  10     1131.18     1090.87     15.54 o 
  -1   0  10        6.98        6.15      0.64 o 
   0   0  10     1071.81     1104.80     15.46 o 
   1   0  10      517.22      529.84      7.14 o 
   2   0  10       76.01       79.09      2.93 o 
   3   0  10      156.81      161.27      9.01 o 
   4   0  10        0.45        1.39      0.99 o 
  -8   1  10       40.03       38.52      3.00 o 
  -7   1  10      330.59      323.58      6.29 o 
  -6   1  10      711.71      701.62     10.80 o 
  -5   1  10       30.40       33.19      2.21 o 
  -4   1  10      426.52      437.46      7.70 o 
  -3   1  10        7.33        7.29      0.86 o 
  -2   1  10      304.06      312.76      5.67 o 
  -1   1  10       11.27       11.48      0.81 o 
   0   1  10      489.80      498.93      7.77 o 
   1   1  10      786.52      804.38     13.75 o 
   2   1  10       15.74       14.27      1.00 o 
   3   1  10      325.40      325.13      7.55 o 
   4   1  10      171.61      168.66      5.16 o 
  -8   2  10      316.70      305.96      6.77 o 
  -7   2  10        0.46        0.46      0.70 o 
  -6   2  10      731.54      736.53     15.22 o 
  -5   2  10       25.29       22.74      1.29 o 
  -4   2  10      787.41      781.12     11.74 o 
  -3   2  10      974.75      965.96     16.55 o 
  -2   2  10       58.44       57.16      1.65 o 
  -1   2  10      394.21      408.64      6.74 o 
   0   2  10       41.83       45.88      1.41 o 
   1   2  10       83.42       76.19      2.22 o 
   2   2  10        0.80        2.74      0.64 o 
   3   2  10       86.53       86.17      3.46 o 
  -8   3  10      472.94      470.98      9.69 o 
  -7   3  10      167.71      157.53      4.50 o 
  -6   3  10      469.01      437.87      9.30 o 
  -5   3  10      806.30      786.13     15.22 o 
  -4   3  10      123.08      126.28      4.01 o 
  -3   3  10      767.79      763.07     11.58 o 
  -2   3  10       23.27       23.59      1.13 o 
  -1   3  10     1001.20     1014.73     12.63 o 
   0   3  10      557.25      566.49      8.80 o 
   1   3  10       55.19       49.64      1.81 o 
   2   3  10      174.48      176.48      7.85 o 
   3   3  10       73.83       85.50      5.34 o 
  -8   4  10      120.21      122.71      3.93 o 
  -7   4  10      130.10      122.53      3.98 o 
  -6   4  10      177.15      177.28      5.02 o 
  -5   4  10     1235.25     1160.20     21.05 o 
  -4   4  10       81.23       78.91      3.22 o 
  -3   4  10      565.17      571.45     11.71 o 
  -2   4  10      679.23      680.52      9.00 o 
  -1   4  10       50.57       50.39      2.33 o 
   0   4  10      328.01      330.40      8.48 o 
   1   4  10        2.20        3.13      0.76 o 
   2   4  10      196.92      208.06     15.79 o 
  -8   5  10       27.73       26.59      2.24 o 
  -7   5  10      121.87      119.40      4.07 o 
  -6   5  10       55.10       46.94      2.52 o 
  -5   5  10      114.59      120.61      4.15 o 
  -4   5  10       76.35       72.73      3.16 o 
  -3   5  10       86.29       91.13      4.84 o 
  -2   5  10      681.77      662.04     17.61 o 
  -1   5  10       14.41       14.65      1.83 o 
   0   5  10      125.03      129.00      3.09 o 
   1   5  10      109.40      112.60      2.98 o 
  -7   6  10       54.28       52.48      2.81 o 
  -6   6  10      618.16      601.23     18.03 o 
  -5   6  10       15.41       16.24      2.04 o 
  -4   6  10       78.14       80.44      4.82 o 
  -3   6  10       82.63       75.74      3.88 o 
  -2   6  10       22.22       18.92      1.98 o 
  -1   6  10       51.51       49.66      3.10 o 
   0   6  10      117.57      114.22      3.43 o 
  -6   7  10      418.02      431.57     14.15 o 
  -5   7  10       89.81       90.84      5.39 o 
  -4   7  10      182.94      185.33      6.87 o 
  -3   7  10      301.90      290.32      9.38 o 
  -2   7  10       20.05       14.50      1.92 o 
   0  -9  11       82.73       90.79      5.86 o 
   1  -9  11      152.61      154.16      4.69 o 
   2  -9  11      172.32      153.04      6.17 o 
  -2  -8  11       39.18       33.93      1.99 o 
  -1  -8  11       29.31       35.12      3.36 o 
   0  -8  11      117.64      125.76      3.37 o 
   1  -8  11        0.86        1.51      1.76 o 
   2  -8  11      262.19      257.62      8.57 o 
   3  -8  11       31.61       32.26      3.68 o 
  -3  -7  11       59.33       65.36      2.21 o 
  -2  -7  11      270.23      277.56      4.89 o 
  -1  -7  11        9.96        9.61      1.09 o 
   0  -7  11      103.75       97.60      2.84 o 
   1  -7  11      118.71      117.22      3.07 o 
   2  -7  11       31.56       34.48      2.82 o 
   3  -7  11       35.86       36.04      1.85 o 
   4  -7  11        4.90        4.95      1.50 o 
  -4  -6  11      262.18      265.02      4.85 o 
  -3  -6  11       10.22       10.87      1.01 o 
  -2  -6  11      275.43      275.39      4.38 o 
  -1  -6  11      260.33      270.92      3.82 o 
   0  -6  11      250.24      254.79      5.09 o 
   1  -6  11      348.53      339.49      7.69 o 
   2  -6  11        9.05        8.57      0.89 o 
   3  -6  11      188.02      188.12      3.93 o 
   4  -6  11       90.05       89.97      4.54 o 
  -5  -5  11        5.73        4.81      0.87 o 
  -4  -5  11      318.78      332.78      5.51 o 
  -3  -5  11      265.73      272.58      4.35 o 
  -2  -5  11       17.85       17.85      1.38 o 
  -1  -5  11     1011.83     1014.19     11.90 o 
   0  -5  11        9.85       12.00      1.09 o 
   1  -5  11      283.67      287.29      5.11 o 
   2  -5  11      160.41      159.65      3.48 o 
   3  -5  11      199.84      210.39      4.21 o 
   4  -5  11      316.29      319.99     13.42 o 
  -6  -4  11       26.63       24.80      1.38 o 
  -5  -4  11       71.84       71.14      2.31 o 
  -4  -4  11       24.18       26.04      1.32 o 
  -3  -4  11      244.98      246.50      4.57 o 
  -2  -4  11        9.21        8.78      0.93 o 
  -1  -4  11      893.04      887.30     10.51 o 
   0  -4  11      262.23      265.59      4.98 o 
   1  -4  11      206.50      210.29      4.07 o 
   2  -4  11      466.28      489.90      7.90 o 
   3  -4  11       10.36       12.14      1.00 o 
   4  -4  11      244.28      235.61     10.02 o 
  -7  -3  11      155.18      167.67      3.59 o 
  -6  -3  11       12.55       10.58      0.99 o 
  -5  -3  11      329.83      349.12      9.13 o 
  -4  -3  11      251.63      248.80      4.60 o 
  -3  -3  11      172.02      162.32      3.15 o 
  -2  -3  11      275.71      274.86      4.40 o 
  -1  -3  11       41.62       47.79      2.49 o 
   0  -3  11      566.46      564.59      8.03 o 
   1  -3  11       13.24       13.02      0.95 o 
   2  -3  11      593.22      595.64      9.27 o 
   3  -3  11      211.04      213.08      9.02 o 
   4  -3  11       69.85       68.33      2.98 o 
  -7  -2  11      236.58      243.70      4.95 o 
  -6  -2  11        6.98        8.59      0.89 o 
  -5  -2  11      398.10      409.48      7.94 o 
  -4  -2  11      845.78      804.82     11.54 o 
  -3  -2  11       60.89       64.30      2.00 o 
  -2  -2  11     1505.43     1499.16     18.95 o 
  -1  -2  11      560.72      562.46      7.16 o 
   0  -2  11      257.87      260.68      5.16 o 
   1  -2  11      596.49      620.42      8.68 o 
   2  -2  11        2.16        2.60      0.85 o 
   3  -2  11      171.46      164.19      5.22 o 
   4  -2  11        0.12        0.17      0.83 o 
  -7  -1  11      215.96      228.37      5.92 o 
  -6  -1  11      400.32      413.47      8.97 o 
  -5  -1  11        0.39       -0.18      0.51 o 
  -4  -1  11      646.51      640.22     10.41 o 
  -3  -1  11      103.78      104.72      2.84 o 
  -2  -1  11      681.22      672.70     10.44 o 
  -1  -1  11      907.47      903.41     11.51 o 
   0  -1  11      126.06      130.97      2.87 o 
   1  -1  11      942.18      950.84     13.76 o 
   2  -1  11      218.32      222.10      4.36 o 
   3  -1  11      115.18      109.43      3.77 o 
   4  -1  11      161.68      153.23      4.75 o 
  -8   0  11       72.79       77.42      2.37 o 
  -7   0  11        6.11        7.37      0.93 o 
  -6   0  11      337.15      350.17     10.21 o 
  -5   0  11      116.30      119.13      3.09 o 
  -4   0  11      394.64      393.33      6.85 o 
  -3   0  11      653.96      648.95     10.14 o 
  -2   0  11        4.43        5.49      1.73 o 
  -1   0  11      757.45      749.50      9.82 o 
   0   0  11       11.98       15.29      1.00 o 
   1   0  11      412.61      432.08      6.14 o 
   2   0  11      114.28      119.05      2.93 o 
   3   0  11      104.45       98.54      3.60 o 
  -8   1  11      172.62      175.55      3.87 o 
  -7   1  11      381.92      391.67      9.41 o 
  -6   1  11        5.93        5.40      0.96 o 
  -5   1  11      172.52      170.46      3.87 o 
  -4   1  11       23.50       23.64      1.57 o 
  -3   1  11      471.70      471.13      7.91 o 
  -2   1  11      133.04      133.62      2.75 o 
  -1   1  11      429.70      451.98      7.42 o 
   0   1  11      468.97      474.15      7.56 o 
   1   1  11        1.03        0.48      0.61 o 
   2   1  11      427.72      424.63     10.89 o 
   3   1  11        1.11        0.36      1.61 o 
  -8   2  11      112.99      114.20      3.63 o 
  -7   2  11      683.57      666.24     13.10 o 
  -6   2  11        1.12        1.44      0.98 o 
  -5   2  11      258.41      268.02      5.27 o 
  -4   2  11     1144.72     1142.21     16.52 o 
  -3   2  11       18.16       19.35      1.32 o 
  -2   2  11      409.54      424.51      6.64 o 
  -1   2  11        0.81       -0.30      0.63 o 
   0   2  11      102.42      111.32      2.75 o 
   1   2  11      222.38      212.90      4.30 o 
   2   2  11      450.63      409.48      9.01 o 
  -8   3  11        0.01        4.47      1.87 o 
  -7   3  11      233.61      218.65      5.78 o 
  -6   3  11        0.35        1.33      0.90 o 
  -5   3  11      237.16      229.02      6.04 o 
  -4   3  11      791.50      760.91     14.77 o 
  -3   3  11        6.86        8.43      1.01 o 
  -2   3  11      777.44      784.81     11.80 o 
  -1   3  11      467.86      475.74      7.77 o 
   0   3  11       17.15       20.95      2.02 o 
   1   3  11      364.93      350.09      6.24 o 
   2   3  11        0.97        1.21      1.08 o 
  -8   4  11       34.43       32.68      2.06 o 
  -7   4  11       45.73       39.63      3.76 o 
  -6   4  11      239.28      221.58      6.02 o 
  -5   4  11        0.02        0.28      0.77 o 
  -4   4  11      273.08      257.60      6.69 o 
  -3   4  11        0.27       -0.08      0.55 o 
  -2   4  11      164.72      178.64      3.40 o 
  -1   4  11      480.47      477.52      9.66 o 
   0   4  11       10.03        9.81      1.34 o 
   1   4  11      354.75      369.79      6.57 o 
  -7   5  11       18.27       15.17      1.63 o 
  -6   5  11      209.79      198.63      5.82 o 
  -5   5  11      168.57      163.91      7.64 o 
  -4   5  11       75.17       68.65      3.16 o 
  -3   5  11      172.36      183.98      6.71 o 
  -2   5  11       46.10       42.60      2.88 o 
  -1   5  11       76.12       71.39      7.20 o 
   0   5  11       15.55       16.21      1.61 o 
  -7   6  11      241.30      233.44      8.94 o 
  -6   6  11        2.25        2.12      1.13 o 
  -5   6  11      239.25      235.09      6.72 o 
  -4   6  11       10.93       11.14      2.25 o 
  -3   6  11      111.86      112.05      5.02 o 
  -2   6  11       99.42       95.03      4.51 o 
  -1  -8  12       66.40       65.57      2.80 o 
   0  -8  12       12.10       13.08      1.85 o 
   1  -8  12      255.93      244.78      8.57 o 
   2  -8  12       41.06       38.61      2.96 o 
  -3  -7  12      265.89      280.00      5.15 o 
  -2  -7  12        5.95        4.55      0.87 o 
  -1  -7  12      129.28      123.51      3.66 o 
   0  -7  12       61.09       56.46      2.21 o 
   1  -7  12       48.37       52.55      2.91 o 
   2  -7  12      131.51      128.95      5.39 o 
   3  -7  12       17.17       18.22      2.52 o 
  -4  -6  12       16.44       17.46      1.31 o 
  -3  -6  12      211.19      226.95      4.54 o 
  -2  -6  12       80.75       88.09      2.47 o 
  -1  -6  12      203.34      204.48      4.48 o 
   0  -6  12      451.99      444.75      7.64 o 
   1  -6  12       13.81       11.30      1.29 o 
   2  -6  12      157.68      161.53      3.60 o 
   3  -6  12       58.94       63.09      4.16 o 
  -5  -5  12      198.11      201.44      4.19 o 
  -4  -5  12       51.43       48.54      2.86 o 
  -3  -5  12       43.05       44.59      1.76 o 
  -2  -5  12      131.22      129.65      3.17 o 
  -1  -5  12       27.86       30.31      1.31 o 
   0  -5  12      278.48      286.06      5.46 o 
   1  -5  12       75.63       66.05      2.71 o 
   2  -5  12      268.84      272.03      5.14 o 
   3  -5  12      403.42      403.77      6.94 o 
   4  -5  12        0.61        0.18      0.86 o 
  -6  -4  12       47.36       48.13      2.86 o 
  -5  -4  12       51.64       51.37      1.95 o 
  -4  -4  12      201.45      205.92      4.03 o 
  -3  -4  12        1.48        1.62      0.67 o 
  -2  -4  12      281.50      280.14      5.07 o 
  -1  -4  12       63.57       62.05      1.91 o 
   0  -4  12        2.49        1.29      1.49 o 
   1  -4  12      120.19      122.86      3.76 o 
   2  -4  12       24.81       25.65      1.37 o 
   3  -4  12      194.11      196.53      3.46 o 
   4  -4  12        9.57        8.12      1.36 o 
  -6  -3  12      250.89      255.13      4.70 o 
  -5  -3  12       31.52       31.17      1.75 o 
  -4  -3  12      241.64      236.12      5.06 o 
  -3  -3  12       49.44       50.98      2.12 o 
  -2  -3  12      165.56      170.95      4.02 o 
  -1  -3  12      248.43      251.42      4.32 o 
   0  -3  12        5.13        4.93      1.17 o 
   1  -3  12      429.26      422.11      7.00 o 
   2  -3  12       92.28       97.69      2.65 o 
   3  -3  12        1.65        2.23      0.91 o 
   4  -3  12      122.76      117.43      8.68 o 
  -7  -2  12        1.43        0.95      0.71 o 
  -6  -2  12      396.84      413.84      9.82 o 
  -5  -2  12      298.52      283.33      5.72 o 
  -4  -2  12      398.47      395.92      6.47 o 
  -3  -2  12      769.09      748.47     11.66 o 
  -2  -2  12       59.69       55.13      2.14 o 
  -1  -2  12      444.83      455.59      6.68 o 
   0  -2  12      172.93      166.26      4.51 o 
   1  -2  12      225.86      226.04      4.44 o 
   2  -2  12      183.64      188.94      3.39 o 
   3  -2  12        8.18        8.12      1.30 o 
  -7  -1  12       68.31       67.98      2.33 o 
  -6  -1  12       30.40       31.47      1.69 o 
  -5  -1  12      337.51      330.59      7.45 o 
  -4  -1  12       20.20       19.08      1.38 o 
  -3  -1  12      956.52      938.25     15.21 o 
  -2  -1  12      249.27      240.40      4.96 o 
  -1  -1  12      235.58      243.27      4.21 o 
   0  -1  12     1077.51     1109.33     19.50 o 
   1  -1  12       35.41       36.59      1.57 o 
   2  -1  12      109.57      108.77      2.83 o 
   3  -1  12       68.81       70.84      3.66 o 
  -7   0  12      222.92      217.81      4.79 o 
  -6   0  12       68.77       72.83      2.53 o 
  -5   0  12      121.17      121.41      3.29 o 
  -4   0  12      362.00      371.83      6.77 o 
  -3   0  12       56.74       58.40      2.21 o 
  -2   0  12       91.56       90.30      2.27 o 
  -1   0  12        0.01       -0.27      1.08 o 
   0   0  12      540.35      528.63     10.44 o 
   1   0  12       80.90       78.27      1.99 o 
   2   0  12      155.75      153.77      3.87 o 
   3   0  12      193.63      200.12      8.61 o 
  -7   1  12      139.85      133.87      4.26 o 
  -6   1  12      313.33      313.59     10.63 o 
  -5   1  12       63.06       65.88      2.36 o 
  -4   1  12      493.52      478.97      8.19 o 
  -3   1  12      179.89      173.83      4.07 o 
  -2   1  12      173.45      178.79      3.46 o 
  -1   1  12      354.09      361.41      7.76 o 
   0   1  12        0.18       -0.33      0.47 o 
   1   1  12       52.91       53.85      1.92 o 
   2   1  12        2.91        2.65      0.78 o 
  -7   2  12        0.30        1.23      1.21 o 
  -6   2  12      796.86      780.09     15.24 o 
  -5   2  12        6.94        5.50      0.96 o 
  -4   2  12       73.48       78.50      3.25 o 
  -3   2  12      425.82      408.17      7.30 o 
  -2   2  12       68.61       68.88      2.05 o 
  -1   2  12      491.78      502.12     10.10 o 
   0   2  12       22.25       21.43      1.59 o 
   1   2  12       55.62       61.86      2.14 o 
  -7   3  12       17.95       14.47      1.92 o 
  -6   3  12      541.66      510.03     19.54 o 
  -5   3  12      159.96      150.63      4.80 o 
  -4   3  12       28.68       28.39      2.09 o 
  -3   3  12      478.15      475.83      8.29 o 
  -2   3  12       49.26       49.37      2.06 o 
  -1   3  12      203.74      199.04      5.25 o 
   0   3  12       38.32       43.48      2.30 o 
   1   3  12       39.31       43.86      1.90 o 
  -7   4  12       73.17       66.25      3.07 o 
  -6   4  12        4.38        2.87      1.05 o 
  -5   4  12      135.82      122.34      4.37 o 
  -4   4  12        4.28        4.50      1.15 o 
  -3   4  12      347.00      356.85      6.66 o 
  -2   4  12      155.08      152.81      5.53 o 
  -1   4  12       47.51       40.84      2.27 o 
   0   4  12      271.22      268.84      6.54 o 
  -6   5  12      199.15      191.23      6.65 o 
  -5   5  12       28.26       27.68      3.50 o 
  -4   5  12      167.81      156.98      5.25 o 
  -3   5  12        0.65        0.06      0.91 o 
  -2   5  12       78.50       79.16      4.16 o 
  -2  -7  13      136.89      154.00      7.39 o 
  -1  -7  13        1.31        0.47      0.80 o 
   0  -7  13      166.77      169.14      4.13 o 
   1  -7  13      201.69      198.84      5.47 o 
  -3  -6  13       11.82       11.43      1.87 o 
  -2  -6  13      136.95      146.97      3.38 o 
  -1  -6  13      148.50      152.15      3.86 o 
   0  -6  13       39.25       41.24      2.36 o 
   1  -6  13      141.13      143.11      5.79 o 
   2  -6  13        0.68       -0.10      1.06 o 
  -4  -5  13      117.24      126.86      3.19 o 
  -3  -5  13       33.12       30.56      2.34 o 
  -2  -5  13       46.99       51.96      2.30 o 
  -1  -5  13      605.51      609.59      9.93 o 
   0  -5  13        0.38       -0.77      1.04 o 
   1  -5  13       91.83       94.49      3.39 o 
   2  -5  13      147.24      148.89      3.51 o 
   3  -5  13       17.01       16.57      2.64 o 
  -5  -4  13      296.00      299.75      6.20 o 
  -4  -4  13        6.43        6.75      1.13 o 
  -3  -4  13      137.50      134.85      4.16 o 
  -2  -4  13      116.49      119.26      3.43 o 
  -1  -4  13      170.94      166.53      3.89 o 
   0  -4  13        5.67        4.98      1.04 o 
   1  -4  13       38.04       39.34      2.17 o 
   2  -4  13      264.66      267.37      6.48 o 
   3  -4  13        4.91        3.89      1.13 o 
  -5  -3  13      175.86      179.34      4.47 o 
  -4  -3  13       80.85       80.97      2.82 o 
  -3  -3  13      360.33      364.09      6.93 o 
  -2  -3  13      485.77      497.12      9.08 o 
  -1  -3  13        0.67       -0.20      0.61 o 
   0  -3  13      182.97      174.40      4.81 o 
   1  -3  13       53.33       53.34      2.56 o 
   2  -3  13       76.27       69.84      2.26 o 
   3  -3  13       17.35       16.66      1.69 o 
  -6  -2  13       44.93       45.07      2.16 o 
  -5  -2  13       52.21       59.27      4.82 o 
  -4  -2  13      285.89      265.92      5.59 o 
  -3  -2  13      109.83      106.87      3.19 o 
  -2  -2  13      315.40      315.77      6.20 o 
  -1  -2  13       17.16       17.25      1.48 o 
   0  -2  13      503.65      501.59     10.21 o 
   1  -2  13      516.76      498.84     17.03 o 
   2  -2  13       14.92       11.05      0.86 o 
  -6  -1  13       74.68       71.24      2.60 o 
  -5  -1  13       24.92       26.90      1.66 o 
  -4  -1  13      613.54      617.88     10.25 o 
  -3  -1  13       88.35       84.06      2.78 o 
  -2  -1  13      187.37      186.07      4.36 o 
  -1  -1  13      176.28      174.37      4.77 o 
   0  -1  13        6.70        5.16      1.06 o 
   1  -1  13      279.96      275.58      7.04 o 
   2  -1  13        4.59        4.24      1.83 o 
  -7   0  13       18.60       14.78      1.36 o 
  -6   0  13      112.54      114.23      4.97 o 
  -5   0  13       80.84       76.06      2.65 o 
  -4   0  13       79.74       80.71      3.69 o 
  -3   0  13      225.22      217.35      4.81 o 
  -2   0  13      102.00      100.55      2.50 o 
  -1   0  13      345.11      345.62      7.70 o 
   0   0  13      108.07      106.25      4.18 o 
   1   0  13       36.08       34.09      1.57 o 
   2   0  13      106.44      107.28      2.93 o 
  -7   1  13      162.00      155.14      4.85 o 
  -6   1  13      174.66      185.89      6.87 o 
  -5   1  13      747.77      735.56     11.84 o 
  -4   1  13       73.44       69.94      2.71 o 
  -3   1  13      271.68      283.09      5.81 o 
  -2   1  13      115.86      120.58      3.22 o 
  -1   1  13       70.41       70.65      2.90 o 
   0   1  13       54.90       55.92      2.03 o 
   1   1  13        9.43        8.38      2.07 o 
  -7   2  13      191.83      181.44      5.45 o 
  -6   2  13        0.06        2.52      1.41 o 
  -5   2  13      534.80      524.01     21.84 o 
  -4   2  13      190.23      170.94      4.21 o 
  -3   2  13      306.10      310.94      6.21 o 
  -2   2  13      728.85      725.30     13.70 o 
  -1   2  13       16.13       16.59      1.22 o 
   0   2  13       97.12       95.57      3.77 o 
  -6   3  13      157.58      157.34      5.09 o 
  -5   3  13        7.66        8.48      1.43 o 
  -4   3  13      213.78      202.70      6.84 o 
  -3   3  13       16.83       21.95      1.62 o 
  -2   3  13      269.20      266.66      5.23 o 
  -1   3  13       21.74       20.47      2.90 o 
  -6   4  13      109.16      106.46      4.22 o 
  -5   4  13       25.23       23.34      2.08 o 
  -4   4  13      182.80      181.04      5.72 o 
  -3   4  13       95.70       91.09      3.40 o 
  -2   4  13        8.45        8.87      1.30 o 
  -1  -6  14      143.72      155.92      4.04 o 
   0  -6  14      139.68      138.33      4.48 o 
  -3  -5  14       36.82       36.70      2.09 o 
  -2  -5  14      189.96      191.68      4.77 o 
  -1  -5  14       19.89       17.34      1.40 o 
   0  -5  14      252.17      239.24      6.19 o 
   1  -5  14        5.76        4.18      1.07 o 
  -4  -4  14      162.67      167.41      4.47 o 
  -3  -4  14        6.09        6.53      1.55 o 
  -2  -4  14      123.33      126.15      3.69 o 
  -1  -4  14      269.88      252.46     11.24 o 
   0  -4  14       77.83       78.95      3.17 o 
   1  -4  14      223.53      225.18      8.89 o 
  -5  -3  14       20.58       21.13      1.67 o 
  -4  -3  14      145.12      147.07      4.06 o 
  -3  -3  14      242.40      242.05      8.03 o 
  -2  -3  14        2.29        1.16      1.11 o 
  -1  -3  14      182.90      186.23      5.17 o 
   0  -3  14       14.16       13.78      1.50 o 
   1  -3  14      175.19      161.26     12.60 o 
  -5  -2  14        7.98        6.15      1.62 o 
  -4  -2  14       96.81       95.21      3.15 o 
  -3  -2  14      277.63      267.95      5.87 o 
  -2  -2  14        2.13        2.50      0.89 o 
  -1  -2  14      295.30      306.35      7.20 o 
   0  -2  14      199.17      193.64      5.33 o 
   1  -2  14       37.93       32.64      2.07 o 
  -5  -1  14      127.73      127.37      6.65 o 
  -4  -1  14       11.45       13.43      1.33 o 
  -3  -1  14       69.52       68.11      3.10 o 
  -2  -1  14       24.18       20.29      1.24 o 
  -1  -1  14      111.86      105.67      3.67 o 
   0  -1  14      292.63      281.05     15.92 o 
   1  -1  14        1.93        2.51      0.75 o 
  -6   0  14       17.21       13.53      1.37 o 
  -5   0  14      180.58      182.38      4.52 o 
  -4   0  14      307.09      296.65      6.13 o 
  -3   0  14        6.77        8.31      1.14 o 
  -2   0  14      194.84      197.65      5.30 o 
  -1   0  14       98.24       94.51      3.49 o 
   0   0  14       67.04       56.89      2.66 o 
  -6   1  14      201.06      211.32      8.69 o 
  -5   1  14        6.68        7.77      1.21 o 
  -4   1  14      212.71      208.65      4.92 o 
  -3   1  14       27.50       25.31      1.72 o 
  -2   1  14      207.90      214.79      5.68 o 
  -1   1  14      316.28      300.30      7.17 o 
   0   1  14       10.75        9.89      1.07 o 
  -5   2  14        5.49        8.13      4.15 o 
  -4   2  14       75.76       79.71      2.90 o 
  -3   2  14      332.70      328.19      8.15 o 
  -2   2  14        0.67        1.82      0.97 o 
  -1   2  14      172.64      173.32      5.41 o 
  -4   3  14        3.38        3.35      1.13 o 
  -3   3  14      247.64      253.47      5.36 o 
  -2  -4  15       70.97       65.44      4.84 o 
  -1  -4  15      100.39       92.33      5.54 o 
  -3  -3  15      121.51      131.03      4.93 o 
  -2  -3  15      127.46      126.73      7.75 o 
  -1  -3  15       38.61       42.77      2.46 o 
  -4  -2  15      213.86      207.31      5.09 o 
  -3  -2  15        9.52        9.04      1.27 o 
  -2  -2  15      138.58      138.99      4.41 o 
  -1  -2  15       23.95       22.84      2.01 o 
  -4  -1  15      134.08      132.55      3.89 o 
  -3  -1  15        7.70        7.07      1.45 o 
  -2  -1  15       92.58       91.75      3.46 o 
  -1  -1  15      158.03      154.71      4.77 o 
  -4   0  15       11.24       12.48      1.38 o 
  -3   0  15      203.27      211.50      7.12 o 
  -2   0  15        0.13        1.37      0.85 o 
  -3   1  15      322.56      345.37     11.77 o 
                                                 
